# Supplementary material for: MBTPS1 regulates proliferation of colorectal cancer primarily through its action on sterol regulatory element-binding proteins
Source: Front Oncol. 2022 Oct 10;12:1004014. doi: 10.3389/fonc.2022.1004014 (PMC9592115; doi:10.3389/fonc.2022.1004014)
Supplement: Supplementary file 1 [file DataSheet_1.xlsx]

## Sheet: Table_S1
Table S1: RNA-seq analysis of differential expression between MBTPS1-1 KO and control HT-29 cells.
Gene ID	gene name	baseMean	log2FoldChange ski vs WT	pvalue ski vs WT	padj ski vs WT	Significantly DE ski vs WT	Normalized counts ski KO1 ski KO2 ski KO3 ski KO4 ski KO5 ski KO6	Normalized counts HT WT1 HT WT2 HT WT3 HT WT4 HT WT5 HT WT6 1
ENSG00000110514	MADD	84.6374	0.316931	0.018362	0.0749629	No	91.57;100.02;104.53;94.21;105.23;103.35	63.17;70.75;76.96;67.05;99.99;96.26
ENSG00000086015	MAST2	45.9955	-0.117098	0.451602	0.68216	No	46.76;43.76;47.14;41.98;40.6;48.14	44.22;59.43;45.22;47.42;47.24;55
ENSG00000255071	SAA2-SAA4	0	NA	NA	NA	No	0;0;0;0;0;0	0;0;0;0;0;0
ENSG00000169740	ZNF32	56.2324	-0.0915179	0.607157	0.794747	No	63.32;46.88;46.12;71.68;64.63;56.63	63.96;76.41;33.32;79.31;57.47;71.05
ENSG00000261609	GAN	115.324	1.08192	9.00169e-11	2.83118e-09	Up	210.42;200.03;162.94;187.39;126.78;174.14	69.49;45.28;100.76;101.39;64.56;82.51
ENSG00000169744	LDB2	0	NA	NA	NA	No	0;0;0;0;0;0	0;0;0;0;0;0
ENSG00000135905	DOCK10	0.301493	-0.0862639	0.650631	NA	No	0;0;0;0;0.83;0	0;0;0;1.64;0;1.15
ENSG00000168298	HIST1H1E	1.09653	0.0452386	0.876217	0.946471	No	0.97;3.13;0;2.05;0;1.42	0.79;0;0.79;1.64;1.57;1.15
ENSG00000153714	LURAP1L	23.8387	0.400577	0.0674817	0.198757	No	35.07;38.55;38.94;27.65;18.23;26.9	28.43;19.81;15.07;17.99;23.62;29.79
ENSG00000168291	PDHB	146.143	-0.397433	0.00132548	0.00875427	Down	148.07;134.4;116.83;99.33;112.69;116.09	196.62;217.91;149.94;132.46;152.74;137.51
ENSG00000149792	MRPL49	1010.15	-0.444	2.07615e-07	3.68245e-06	Down	895.27;891.82;930.53;813.04;951.24;1057.56	1358.19;1531.06;1288.42;1094.02;1059.7;1273.13
ENSG00000149798	CDC42EP2	118.275	1.05133	5.06118e-18	3.69139e-16	Up	161.71;169.82;188.56;184.32;229.52;210.94	89.23;113.2;102.34;89.94;79.52;74.49
ENSG00000183054	RGPD6	0.121543	-0.000344584	0.997645	NA	No	0;1.04;0;0;0;0	0;0;0;0;0;1.15
ENSG00000250565	ATP6V1E2	7.65596	-0.515721	0.0804461	0.225668	No	1.95;7.29;5.12;11.26;7.46;7.08	11.84;2.83;12.69;11.45;10.23;11.46
ENSG00000187961	KLHL17	12.5084	-0.571585	0.0276899	0.102503	No	7.79;10.42;10.25;14.34;8.29;12.74	15;19.81;7.93;18.81;18.9;24.06
ENSG00000187969	ZCCHC13	0	NA	NA	NA	No	0;0;0;0;0;0	0;0;0;0;0;0
ENSG00000162843	WDR64	0.0569338	0.0147273	0.899615	NA	No	0;0;1.02;0;0;0	0;0;0;0;0;0
ENSG00000162849	KIF26B	0.835719	-0.440392	0.0637676	NA	No	0;0;0;0;1.66;0	4.74;2.83;3.97;0.82;0;0
ENSG00000149243	KLHL35	122.65	0.127372	0.463444	0.689825	No	155.87;183.36;159.87;110.59;145.84;147.24	89.23;135.84;96;205.23;151.95;143.24
ENSG00000184702	2020-09-05	0	NA	NA	NA	No	0;0;0;0;0;0	0;0;0;0;0;0
ENSG00000283683	MYOCOS	1.33337	0.150474	0.631606	0.81199	No	0.97;3.13;2.05;2.05;0.83;1.42	0;0;0;3.27;1.57;2.29
ENSG00000184708	EIF4ENIF1	19.0029	0.133658	0.560094	0.762335	No	18.51;13.54;16.4;21.5;19.89;28.31	25.27;19.81;11.11;19.62;19.68;9.17
ENSG00000184709	LRRC26	22.6374	-0.883191	0.000461485	0.00352116	Down	13.64;18.75;19.47;17.41;16.57;11.33	22.9;70.75;20.63;45.79;29.92;26.36
ENSG00000163462	TRIM46	4.54276	0.114634	0.725429	0.869629	No	3.9;4.17;6.15;5.12;1.66;8.49	3.16;5.66;3.17;4.91;6.3;2.29
ENSG00000163463	KRTCAP2	4.58224	-0.235758	0.468457	0.692899	No	0.97;8.33;1.02;5.12;4.14;5.66	5.53;5.66;6.35;7.36;4.72;2.29
ENSG00000163464	CXCR1	0	NA	NA	NA	No	0;0;0;0;0;0	0;0;0;0;0;0
ENSG00000163466	ARPC2	9693.27	-0.179596	0.0575289	0.177184	No	8079.81;9075.51;9530.71;8276.83;8979.63;8306.13	10590.75;13275.75;10112.95;8416.96;8635.85;8344.67
ENSG00000163467	TSACC	5.69715	-0.263699	0.40906	0.646415	No	2.92;8.33;6.15;4.1;7.46;2.83	8.69;0;10.31;11.45;4.72;3.44
ENSG00000163468	CCT3	1152.92	-0.246465	0.00127082	0.0084427	Down	1007.3;1025.18;1214.4;931.82;1088.79;1029.24	1261.07;1307.48;1428.05;1257.56;1076.23;1165.41
ENSG00000266953	AC092073.1	0	NA	NA	NA	No	0;0;0;0;0;0	0;0;0;0;0;0
ENSG00000162599	NFIA	297.577	-0.762135	3.36026e-06	4.56332e-05	Down	289.33;157.32;219.31;273.4;172.35;220.85	354.55;200.93;438.73;507.76;411.76;407.95
ENSG00000162598	C1orf87	0	NA	NA	NA	No	0;0;0;0;0;0	0;0;0;0;0;0
ENSG00000162592	CCDC27	0.633702	-0.231607	0.381696	NA	No	0.97;1.04;1.02;0;0;0	0.79;0;0;1.64;2.36;1.15
ENSG00000029364	SLC39A9	460.575	0.0998462	0.365833	0.603588	No	492.93;407.36;518.55;421.88;435.85;518.16	459.57;418.85;506.96;471.79;371.6;365.55
ENSG00000029363	BCLAF1	755.7	0.159672	0.154525	0.353868	No	797.85;634.48;691.75;816.11;691.89;797.06	810.97;472.62;839.37;571.54;611.73;616.51
ENSG00000162595	DIRAS3	0.621949	-0.044789	0.805432	NA	No	0;0;0;0;0;5.66	0;0;0;2.45;0.79;2.29
ENSG00000162594	IL23R	2.33263	0.167735	0.608423	0.795856	No	5.85;3.13;1.02;3.07;0;2.83	0.79;0;1.59;1.64;6.3;0
ENSG00000118640	VAMP8	364.751	-0.117803	0.285157	0.521975	No	318.56;367.77;365.86;315.39;343.04;341.19	326.91;574.5;351.46;364.67;355.86;302.53
ENSG00000069329	VPS35	1195.51	-0.0765535	0.552337	0.756335	No	1180.7;1003.3;1014.56;1049.58;1113.65;1073.13	1430.84;611.29;1328.88;1125.91;1107.73;1161.97
ENSG00000159961	OR3A3	1.62817	0.326724	0.302716	0.54095	No	2.92;2.08;0;6.14;1.66;1.42	1.58;0;0;3.27;0.79;1.15
ENSG00000115073	ACTR1B	188.685	-0.416763	0.00116427	0.00784259	Down	145.15;158.36;171.14;113.66;172.35;196.79	162.67;223.57;172.95;255.11;247.21;231.48
ENSG00000253148	RGS21	0	NA	NA	NA	No	0;0;0;0;0;0	0;0;0;0;0;0
ENSG00000213853	EMP2	424.604	-1.37936	9.43616e-60	7.6033e-57	Down	232.83;228.16;232.63;218.11;195.55;236.43	568.55;523.56;633.89;586.26;561.34;654.33
ENSG00000213859	KCTD11	17.4313	0.123267	0.658706	0.830611	No	18.51;22.92;9.22;20.48;19.06;25.48	15.79;5.66;6.35;25.35;18.9;27.5
ENSG00000055070	SZRD1	445.152	-0.66474	5.96775e-11	1.9382e-09	Down	388.7;340.68;338.19;316.41;342.22;407.73	555.12;778.26;598.99;490.59;516.47;514.52
ENSG00000155719	OTOA	1.30631	0.555489	0.0612103	0.185583	No	1.95;1.04;0;2.05;3.31;4.25	0;0;0.79;0.82;0;0
ENSG00000162337	LRP5	200.129	0.0773521	0.575963	0.773421	No	208.47;206.29;192.66;238.59;262.67;264.74	168.19;164.14;164.23;259.2;286.58;244.08
ENSG00000155714	PDZD9	0.17589	-0.0606319	0.603517	NA	No	0;0;0;0;0;0	1.58;0;1.59;0;0;0
ENSG00000182010	RTKN2	48.8898	0.223344	0.1484	0.344406	No	49.68;48.97;36.89;55.29;54.69;59.46	38.69;31.13;49.19;46.61;44.88;40.11
ENSG00000182013	PNMA8A	1.17427	0.153277	0.607433	0.795048	No	2.92;0;1.02;3.07;1.66;0	0;5.66;0.79;1.64;0.79;0
ENSG00000164659	KIAA1324L	0.914499	-0.718787	0.00872231	0.0413071	No	0;0;0;0;0;1.42	2.37;0;2.38;3.27;0.79;4.58
ENSG00000178372	CALML5	0.192797	0.0282135	0.859314	NA	No	0;0;1.02;0;0.83;0	0.79;0;0;0;0;0
ENSG00000164651	SP8	0.13554	0.0297991	0.798532	NA	No	0;0;0;1.02;0;1.42	0;0;0;0;0;0
ENSG00000164654	MIOS	57.9531	-0.0629894	0.67717	0.84249	No	48.71;63.55;48.17;63.49;57.17;38.22	62.38;79.24;61.09;46.61;49.6;49.28
ENSG00000114978	MOB1A	710.497	0.120428	0.0788887	0.222591	No	722.84;650.11;652.8;793.58;782.21;768.74	675.94;577.33;723.54;679.47;660.54;670.37
ENSG00000206113	CFAP99	0.363326	0.026036	0.865127	NA	No	2.92;0;0;0;0;0	0;2.83;0;0;0.79;0
ENSG00000161021	MAML1	85.9214	0.168816	0.19505	0.410912	No	78.91;80.22;96.33;81.92;106.89;113.26	88.44;53.77;80.13;82.58;87.39;85.94
ENSG00000254692	AL136295.1	0	NA	NA	NA	No	0;0;0;0;0;0	0;0;0;0;0;0
ENSG00000226979	LTA	0.20903	-0.0154164	0.894944	NA	No	0;0;0;0;0;0	0;0;0.79;0;0;0
ENSG00000257341	AL928654.4	0	NA	NA	NA	No	0;0;0;0;0;0	0;0;0;0;0;0
ENSG00000261603	PRSS46	0	NA	NA	NA	No	0;0;0;0;0;0	0;0;0;0;0;0
ENSG00000119509	INVS	13.8316	-0.0601845	0.825241	0.922357	No	13.64;15.63;8.2;11.26;9.94;18.4	10.27;16.98;12.69;10.63;7.87;25.21
ENSG00000165309	ARMC3	0	NA	NA	NA	No	0;0;0;0;0;0	0;0;0;0;0;0
ENSG00000165304	MELK	209.184	0.208932	0.0877478	0.240178	No	183.14;210.45;221.36;179.2;232.01;175.55	221.89;195.27;196.75;134.1;165.33;127.2
ENSG00000165300	SLITRK5	0.57789	0.187468	0.384568	NA	No	0;1.04;0;5.12;0;0	0.79;0;0.79;0;0;0
ENSG00000101608	MYL12A	1288.55	-0.0383717	0.618185	0.802171	No	1144.66;1140.82;1289.21;1198.06;1213.91;1330.79	1210.53;1655.58;1184.49;1227.3;1122.68;1174.58
ENSG00000101605	MYOM1	2.15519	-0.191346	0.523034	0.734583	No	2.92;0;1.02;2.05;0;2.83	0;8.49;0.79;0.82;3.15;3.44
ENSG00000121335	PRB2	0.604939	0.332566	0.185144	NA	No	1.95;0;1.02;2.05;0;1.42	0;0;0;0.82;0;0
ENSG00000198791	CNOT7	307.94	-0.00599684	0.973362	0.988252	No	393.57;282.34;262.35;352.25;212.12;283.15	385.35;135.84;426.03;254.29;267.68;305.96
ENSG00000198792	TMEM184B	186.259	-0.00385563	0.968747	0.986154	No	184.12;203.16;180.37;193.53;182.29;202.45	161.88;155.65;173.75;226.49;196.04;221.16
ENSG00000129472	RAB2B	75.2555	-0.218761	0.17713	0.38631	No	93.52;63.55;81.98;57.34;59.66;96.27	86.86;130.18;66.64;89.12;85.03;85.94
ENSG00000198794	SCAMP5	4.90308	0.235774	0.48135	0.703423	No	2.92;3.13;16.4;7.17;7.46;5.66	1.58;0;1.59;4.91;7.87;14.9
ENSG00000198795	ZNF521	0.583251	-0.260487	0.240361	NA	No	0;0;0;0;1.66;0	1.58;0;0;0.82;0;4.58
ENSG00000197779	ZNF81	19.0095	-0.0159696	0.94847	0.979139	No	14.61;17.71;16.4;21.5;25.69;15.57	29.22;31.13;12.69;19.62;7.87;19.48
ENSG00000198797	BRINP2	0	NA	NA	NA	No	0;0;0;0;0;0	0;0;0;0;0;0
ENSG00000198798	MAGEB3	0	NA	NA	NA	No	0;0;0;0;0;0	0;0;0;0;0;0
ENSG00000197776	KLHDC1	0.518547	0.0528882	0.810107	NA	No	0;0;2.05;0;0;0	0;0;0.79;0;0;0
ENSG00000175550	DRAP1	211.36	-0.0502197	0.66776	0.836418	No	217.24;236.5;252.1;186.36;189.75;209.53	245.58;251.87;284.82;186.43;180.29;195.95
ENSG00000175556	LONRF3	8.11137	-0.375649	0.20331	0.422266	No	8.77;4.17;4.1;4.1;8.29;8.49	7.11;11.32;12.69;9.81;6.3;8.02
ENSG00000197771	MCMBP	194.154	0.265649	0.0369815	0.127707	No	198.73;204.2;209.06;154.62;197.21;212.36	166.62;155.65;226.9;137.37;153.52;124.91
ENSG00000161682	FAM171A2	3.96743	-0.149948	0.65423	0.827371	No	3.9;0;2.05;4.1;3.31;2.83	0;0;4.76;6.54;6.3;1.15
ENSG00000168297	PXK	14.2074	1.32192	1.9272e-06	2.74265e-05	Up	15.59;14.59;19.47;33.79;17.4;28.31	9.48;8.49;2.38;8.99;4.72;5.73
ENSG00000284337	AC013271.1	1.03766	0.000221636	0.999394	0.999689	No	2.92;0;2.05;0;1.66;1.42	2.37;0;0;1.64;3.15;0
ENSG00000100288	CHKB	4.76863	-0.0616321	0.846818	0.932756	No	4.87;4.17;5.12;5.12;7.46;2.83	2.37;5.66;6.35;4.09;5.51;9.17
ENSG00000183864	TOB2	66.0756	0.393903	0.0206821	0.0820737	No	71.11;65.64;66.61;83.97;117.66;67.96	52.12;31.13;57.12;66.23;70.07;67.61
ENSG00000183862	CNGA2	0	NA	NA	NA	No	0;0;0;0;0;0	0;0;0;0;0;0
ENSG00000167680	SEMA6B	1.23751	0.390161	0.21207	0.433636	No	2.92;3.13;0;2.05;1.66;1.42	0.79;0;2.38;0;0;1.15
ENSG00000124217	MOCS3	59.4734	0.207507	0.208015	0.428099	No	81.83;65.64;74.81;54.27;51.37;52.38	59.22;65.09;51.57;56.42;61.41;35.52
ENSG00000124214	STAU1	2761.44	0.28095	5.03343e-06	6.54655e-05	Up	2928.37;2928.63;2864.34;3063.75;3082.42;3435.99	2353.15;2190.46;2492.74;2675.37;2561.86;2723.88
ENSG00000124215	CDH26	0.691739	-0.108441	0.591589	NA	No	0;0;0;0;0;4.25	0.79;0;4.76;0;0.79;0
ENSG00000124212	PTGIS	0.62931	0.255729	0.357441	NA	No	0.97;1.04;0;1.02;0.83;1.42	0;0;0.79;0;0.79;0
ENSG00000167685	ZNF444	101.909	0.160984	0.265828	0.499922	No	84.75;105.23;130.15;86.01;126.78;131.66	77.39;152.82;100.76;89.12;89.75;101.99
ENSG00000247595	SPTY2D1OS	4.38133	-0.669814	0.0422038	0.141468	No	2.92;4.17;2.05;2.05;4.14;0	5.53;5.66;10.31;4.91;4.72;4.58
ENSG00000161970	RPL26	1752.19	-0.536564	1.28344e-05	0.000152401	Down	1477.82;1338.77;1336.35;1528.8;1657.22;1979.2	1693.79;3005.51;1779.51;2355.67;2279.22;2608.14
ENSG00000161973	CCDC42	0.0636628	-0.0154164	0.894944	NA	No	0;0;0;0;0;0	0;0;0;0;0;1.15
ENSG00000255275	AL080251.1	0	NA	NA	NA	No	0;0;0;0;0;0	0;0;0;0;0;0
ENSG00000255274	SMIM35	0.0454254	-0.0154164	0.894944	NA	No	0;0;0;0;0;0	0;0;0;0.82;0;0
ENSG00000160087	UBE2J2	160.416	-0.733419	1.56587e-07	2.85518e-06	Down	125.67;129.19;161.92;115.71;104.4;110.43	243.21;311.31;209.45;201.14;155.1;176.47
ENSG00000036054	TBC1D23	488.615	0.131297	0.304588	0.543092	No	547.49;539.68;428.37;505.85;546.05;540.81	619.87;283;414.13;466.06;451.12;568.38
ENSG00000002587	HS3ST1	367.294	-0.383187	1.73604e-05	0.000200242	Down	273.74;293.8;257.23;321.53;280.9;298.72	332.44;322.63;334;410.46;405.46;442.33
ENSG00000002586	CD99	79.4778	2.72336	1.90627e-58	1.29024e-55	Up	111.06;121.9;145.52;150.52;125.95;106.18	11.84;28.3;15.07;17.99;15.75;17.19
ENSG00000177954	RPS27	9211.89	-0.443142	0.00668544	0.0333405	Down	8197.69;6848.05;8643.23;7970.66;8394.64;11211.22	8813.25;21298.93;9051.44;12093.14;9633.36;10297.33
ENSG00000177951	BET1L	165.167	-0.0170685	0.866527	0.942441	No	177.3;172.95;189.59;135.17;181.47;172.72	156.35;189.61;159.47;198.69;178.72;166.16
ENSG00000198242	RPL23A	7837.4	-0.352898	0.00168101	0.0107499	Down	5941.5;6823.04;7436.01;6844.28;8981.29;7956.44	7881.47;13247.45;7963.74;9174.11;8575.23;9782.81
ENSG00000198246	SLC29A3	30.5047	0.400097	0.035284	0.123	No	33.12;37.51;46.12;24.58;35.63;33.98	22.9;19.81;29.35;30.25;28.34;20.63
ENSG00000092140	G2E3	82.8345	-0.416266	0.0479324	0.155346	No	63.32;73.97;40.99;107.52;55.52;38.22	123.97;39.62;88.86;89.94;98.41;74.49
ENSG00000135916	ITM2C	721.063	0.36309	0.0475897	0.15468	No	532.87;764.71;723.51;583.67;1125.25;666.81	574.86;305.65;404.61;786.59;721.95;535.15
ENSG00000135914	HTR2B	0.0460338	0.0147273	0.899615	NA	No	0;0;0;0;0.83;0	0;0;0;0;0;0
ENSG00000135913	USP37	60.936	0.0344871	0.869564	0.943398	No	77.93;61.47;52.27;64.51;43.09;63.71	88.44;16.98;88.06;57.24;44.09;43.55
ENSG00000135912	TTLL4	32.8764	-0.233849	0.2659	0.499922	No	32.15;21.88;35.87;24.58;29;28.31	42.64;25.47;42.05;33.52;17.32;42.4
ENSG00000092148	HECTD1	153.195	0.363116	0.0066045	0.0330147	Up	203.6;158.36;170.12;197.63;167.38;109.01	116.08;135.84;117.42;111.2;132.27;170.74
ENSG00000034693	PEX3	42.0185	0.282291	0.152542	0.351132	No	59.42;45.84;43.04;39.94;53.86;49.55	35.53;65.09;49.19;41.7;20.47;34.38
ENSG00000135919	SERPINE2	265.256	2.5109	1.33626e-105	5.6527e-102	Up	332.19;291.72;272.6;322.55;270.13;273.24	62.38;39.62;38.08;44.15;48.81;51.57
ENSG00000176396	EID2	116.887	-0.00148116	0.993433	0.997086	No	98.39;141.69;128.1;91.13;118.49;137.33	76.6;223.57;126.94;80.13;123.61;108.86
ENSG00000176390	CRLF3	114.145	-0.147806	0.373101	0.610599	No	103.26;105.23;110.68;80.89;105.23;92.02	127.92;130.18;139.63;132.46;81.09;58.44
ENSG00000176393	RNPEP	252.732	-0.209058	0.104154	0.270555	No	227.96;234.42;270.55;258.04;270.96;259.08	293.75;495.26;257.05;251.02;261.38;252.1
ENSG00000176399	DMRTA1	0.0979901	-0.000344584	0.997645	NA	No	0.97;0;0;0;0;0	0.79;0;0;0;0;0
ENSG00000083635	NUFIP1	141.475	0.360022	0.0307735	0.111193	No	168.53;111.48;199.84;161.79;120.98;167.06	157.93;90.56;160.26;85.85;107.07;99.7
ENSG00000063515	GSC2	0	NA	NA	NA	No	0;0;0;0;0;0	0;0;0;0;0;0
ENSG00000167531	LALBA	0	NA	NA	NA	No	0;0;0;0;0;0	0;0;0;0;0;0
ENSG00000167536	DHRS13	25.7643	-0.345512	0.0926121	0.249537	No	24.35;14.59;28.69;23.55;28.17;16.99	25.27;36.79;26.97;28.62;35.43;30.94
ENSG00000167535	CACNB3	85.6749	0.345556	0.00763664	0.0371001	Up	96.44;96.89;89.16;118.78;96.95;97.69	71.07;62.26;61.09;89.94;89.75;83.65
ENSG00000188886	ASTL	0	NA	NA	NA	No	0;0;0;0;0;0	0;0;0;0;0;0
ENSG00000188883	KLRG2	0	NA	NA	NA	No	0;0;0;0;0;0	0;0;0;0;0;0
ENSG00000094796	KRT31	0	NA	NA	NA	No	0;0;0;0;0;0	0;0;0;0;0;0
ENSG00000237289	CKMT1B	10.1331	0.258856	0.369554	0.607286	No	10.72;19.8;15.37;6.14;6.63;19.82	13.42;14.15;11.11;9.81;7.09;6.88
ENSG00000101327	PDYN	0	NA	NA	NA	No	0;0;0;0;0;0	0;0;0;0;0;0
ENSG00000049192	ADAMTS6	76.4541	0.0122587	0.958713	0.983434	No	91.57;63.55;62.51;102.4;65.46;100.52	53.7;19.81;43.63;120.2;118.09;114.59
ENSG00000101323	HAO1	0	NA	NA	NA	No	0;0;0;0;0;0	0;0;0;0;0;0
ENSG00000237136	C4orf51	0	NA	NA	NA	No	0;0;0;0;0;0	0;0;0;0;0;0
ENSG00000129562	DAD1	687.003	-0.199715	0.0130578	0.057167	No	610.81;592.81;684.57;587.76;552.68;631.42	833.87;597.14;724.34;698.28;671.56;655.47
ENSG00000177047	IFNW1	0.0892079	0	1	NA	No	0;0;0;0;0;0	0;0;0;0;0;0
ENSG00000129566	TEP1	108.106	0.0779272	0.678877	0.842887	No	120.8;146.9;87.11;98.3;116.83;86.36	63.17;104.71;62.68;111.2;135.41;145.53
ENSG00000177045	SIX5	179.852	0.18779	0.119935	0.297003	No	167.56;204.2;212.14;181.24;232.84;181.21	146.87;144.33;149.15;206.87;187.38;190.22
ENSG00000154252	GAL3ST2	0	NA	NA	NA	No	0;0;0;0;0;0	0;0;0;0;0;0
ENSG00000141232	TOB1	102.773	0.0761221	0.564794	0.765309	No	112.03;113.56;89.16;111.61;94.46;116.09	76.6;90.56;85.68;127.55;104.71;113.45
ENSG00000277556	OR13C5	0	NA	NA	NA	No	0;0;0;0;0;0	0;0;0;0;0;0
ENSG00000172673	THEMIS	0.287038	0	1	NA	No	0;0;0;0;0;0	0;0;0;0;0;0
ENSG00000172671	ZFAND4	14.9572	0.446175	0.146289	0.341004	No	11.69;29.17;13.32;5.12;38.94;29.73	26.85;11.32;9.52;6.54;17.32;10.31
ENSG00000236424	TSPY10	0	NA	NA	NA	No	0;0;0;0;0;0	0;0;0;0;0;0
ENSG00000136750	GAD2	0	NA	NA	NA	No	0;0;0;0;0;0	0;0;0;0;0;0
ENSG00000136754	ABI1	121.678	-0.0384918	0.697966	0.854023	No	143.2;115.64;111.7;121.85;122.63;116.09	114.5;116.03;124.56;132.46;135.41;124.91
ENSG00000136758	YME1L1	1020.87	0.063852	0.364942	0.602809	No	968.33;1081.44;1022.76;993.26;995.99;1050.48	1056.55;959.39;1113.08;902.69;878.62;925.91
ENSG00000116014	KISS1R	0.419327	0.281503	0.201359	NA	No	0.97;1.04;0;2.05;1.66;0	0;0;0.79;0;0;0
ENSG00000116017	ARID3A	97.6139	0.198031	0.335549	0.573634	No	120.8;77.1;99.41;100.35;86.18;62.29	72.65;16.98;71.4;91.58;127.54;73.34
ENSG00000116016	EPAS1	858.712	0.343102	0.000376799	0.00297241	Up	883.58;814.72;826;812.02;836.07;859.35	521.17;602.8;534.72;682.74;817.21;781.52
ENSG00000249156	AC233724.6	0	NA	NA	NA	No	0;0;0;0;0;0	0;0;0;0;0;0
ENSG00000242866	STRC	0.557286	0.0275571	0.90187	NA	No	0;2.08;1.02;2.05;0;0	1.58;0;0;0;2.36;0
ENSG00000174099	MSRB3	1.55904	0.11663	0.715058	0.863475	No	0.97;1.04;2.05;2.05;3.31;0	0.79;2.83;2.38;1.64;0.79;0
ENSG00000137409	MTCH1	320.82	0.0127599	0.884001	0.950208	No	283.49;358.39;321.79;283.64;346.36;348.27	291.38;356.59;355.43;282.09;317.28;334.61
ENSG00000137404	NRM	250.632	0.0402898	0.758895	0.88769	No	196.78;218.79;223.41;269.31;267.64;240.68	271.64;336.78;241.97;194.6;177.14;178.77
ENSG00000235194	PPP1R3E	33.7234	0.365743	0.0680595	0.199971	No	36.04;41.67;28.69;43.01;38.12;25.48	28.43;33.96;17.45;42.52;23.62;18.33
ENSG00000060138	YBX3	893.366	-0.138796	0.06636	0.196445	No	953.72;894.94;957.17;893.93;789.66;822.54	1146.57;871.65;1064.69;901.06;938.46;909.87
ENSG00000281593	AC006978.2	0	NA	NA	NA	No	0;0;0;0;0;0	0;0;0;0;0;0
ENSG00000044012	GUCA2B	3.44522	-2.03933	8.91796e-10	2.40671e-08	Down	0;0;0;1.02;0.83;0	8.69;14.15;4.76;5.72;11.81;11.46
ENSG00000130758	MAP3K10	4.34087	0.813775	0.0125721	0.0554858	No	4.87;4.17;6.15;12.29;7.46;7.08	5.53;0;1.59;1.64;3.15;3.44
ENSG00000231852	CYP21A2	0.0438693	-0.0154164	0.894944	NA	No	0;0;0;0;0;0	0.79;0;0;0;0;0
ENSG00000130751	NPAS1	1.06589	0.656211	0.0275108	0.102019	No	0.97;4.17;1.02;3.07;0.83;2.83	0.79;0;0;0.82;0;0
ENSG00000130755	GMFG	3.92593	0.338733	0.310961	0.549474	No	4.87;2.08;4.1;4.1;6.63;7.08	0.79;11.32;2.38;2.45;0.79;5.73
ENSG00000009694	TENM1	0.31089	0.0997581	0.558704	NA	No	0;2.08;0;1.02;0;0	0;0;0;0;0;0
ENSG00000110756	HPS5	55.5898	0.0953447	0.598731	0.78909	No	46.76;57.3;72.76;66.56;38.94;55.21	67.91;48.11;68.23;52.33;36.22;36.67
ENSG00000134278	SPIRE1	79.6944	1.26332	5.55511e-12	2.09817e-10	Up	175.35;126.06;147.57;143.36;123.46;96.27	30.8;67.92;37.29;70.32;48.81;67.61
ENSG00000064726	BTBD1	63.4986	-0.0156743	0.915963	0.964791	No	69.17;71.89;47.14;46.08;68.77;63.71	52.12;65.09;69.02;61.32;68.49;56.15
ENSG00000072506	HSD17B10	315.092	-0.199018	0.203645	0.422502	No	282.51;284.42;345.36;273.4;352.16;219.44	311.91;594.31;291.96;284.54;322;265.86
ENSG00000072501	SMC1A	734.771	-0.0708755	0.456096	0.685321	No	576.71;657.4;620.01;644.08;686.92;729.1	799.91;710.34;815.57;573.18;641.65;571.82
ENSG00000134183	GNAT2	0.252266	0.0697803	0.628625	NA	No	2.92;0;0;0;0.83;0	0.79;0;0;0;0;0
ENSG00000069712	KIAA1107	0	NA	NA	NA	No	0;0;0;0;0;0	0;0;0;0;0;0
ENSG00000134186	PRPF38B	801.363	0.0677343	0.716498	0.864049	No	1004.37;1002.25;775.78;1036.27;719.23;808.39	825.97;268.85;894.91;983.64;938.46;1147.08
ENSG00000134184	GSTM1	0	NA	NA	NA	No	0;0;0;0;0;0	0;0;0;0;0;0
ENSG00000037042	TUBG2	81.4663	0.431802	0.0208306	0.0825273	No	84.75;123.98;90.18;97.28;95.29;97.69	60.8;93.39;36.49;93.21;88.96;58.44
ENSG00000078487	ZCWPW1	15.1138	0.373483	0.140088	0.331065	No	18.51;28.13;31.77;16.38;20.72;12.74	18.95;2.83;12.69;12.26;18.9;24.06
ENSG00000042753	AP2S1	4228.67	-0.176323	0.15782	0.358789	No	4044.78;4507.02;4190.44;3470.27;3477.67;3462.89	4615.49;6305.34;4802.21;3611.59;3698.72;3283.09
ENSG00000183542	KLRC4	0	NA	NA	NA	No	0;0;0;0;0;0	0;0;0;0;0;0
ENSG00000105855	ITGB8	32.4126	0.278252	0.192301	0.407147	No	33.12;28.13;36.89;38.91;22.37;55.21	22.11;16.98;21.42;29.44;44.88;29.79
ENSG00000105854	PON2	376.941	0.150206	0.0224062	0.0871977	No	354.6;384.44;389.43;409.59;363.76;417.64	341.92;365.08;327.66;345.87;375.54;332.32
ENSG00000111481	COPZ1	426.078	-0.0576185	0.558861	0.761538	No	414.02;436.53;478.59;370.68;375.36;399.24	469.84;543.37;454.6;367.13;377.9;390.76
ENSG00000105856	HBP1	178.411	0.781573	4.71814e-07	7.69871e-06	Up	226.98;259.42;248;245.76;307.41;284.56	131.87;113.2;81.72;159.44;209.42;183.35
ENSG00000105851	PIK3CG	0.965146	0.228085	0.406242	0.643831	No	0;1.04;1.02;1.02;0;7.08	0.79;0;0;1.64;0.79;1.15
ENSG00000079689	SCGN	1.12893	-0.168777	0.538499	0.745293	No	0.97;0;0;0;0;7.08	0.79;2.83;0.79;1.64;3.15;2.29
ENSG00000105852	PON3	31.5968	1.15346	3.36684e-10	9.87353e-09	Up	44.81;44.8;52.27;38.91;43.92;49.55	23.69;8.49;19.04;21.26;14.96;20.63
ENSG00000142252	GEMIN7	47.194	-0.01391	0.945239	0.978011	No	50.66;38.55;63.54;37.89;48.06;39.64	64.75;76.41;54.74;31.07;33.07;32.09
ENSG00000012174	MBTPS2	38.7245	0.262481	0.145682	0.340033	No	54.55;30.21;36.89;49.15;39.77;31.15	24.48;36.79;32.53;35.98;37.79;34.38
ENSG00000012171	SEMA3B	29.9652	0.581536	0.00353997	0.0198937	Up	36.04;40.63;58.41;30.72;48.06;32.56	18.16;31.13;20.63;29.44;29.13;34.38
ENSG00000135587	SMPD2	78.3092	-0.0726921	0.567151	0.766943	No	81.83;63.55;75.84;65.53;77.06;66.54	78.18;99.05;85.68;62.14;74.01;67.61
ENSG00000240021	TEX35	0	NA	NA	NA	No	0;0;0;0;0;0	0;0;0;0;0;0
ENSG00000071082	RPL31	14675.2	-0.259106	0.0484031	0.155976	No	11975.54;12093.74;12907.45;14870.23;16541.52;17858.1	14271.29;25960.02;13126.13;16990.91;16959.15;16713.4
ENSG00000247315	ZCCHC3	544.204	-0.210567	0.0168946	0.0701532	No	533.85;506.34;460.14;508.92;554.34;573.37	550.38;532.05;540.28;589.53;688.1;725.37
ENSG00000139780	METTL21C	0	NA	NA	NA	No	0;0;0;0;0;0	0;0;0;0;0;0
ENSG00000180660	MAB21L1	0	NA	NA	NA	No	0;0;0;0;0;0	0;0;0;0;0;0
ENSG00000135638	EMX1	1.53363	0.344103	0.240819	0.470379	No	2.92;1.04;1.02;5.12;0;7.08	0;0;0.79;1.64;2.36;2.29
ENSG00000180667	YOD1	27.9172	0.61806	0.00355685	0.0199636	Up	35.07;40.63;44.07;51.2;42.26;35.39	33.17;8.49;34.91;13.08;25.98;30.94
ENSG00000188419	CHM	47.898	0.211613	0.248943	0.48028	No	43.84;34.38;44.07;63.49;64.63;58.05	41.06;33.96;51.57;52.33;33.07;46.98
ENSG00000135632	SMYD5	134.318	0.316093	0.0316261	0.11321	No	144.18;170.86;135.27;116.73;213.78;133.08	115.29;158.48;130.9;92.4;140.14;101.99
ENSG00000135631	RAB11FIP5	61.3807	0.0309206	0.871372	0.944252	No	54.55;70.85;63.54;68.61;91.98;72.2	44.22;104.71;51.57;76.04;88.96;58.44
ENSG00000135636	DYSF	0.109106	0.0147273	0.899615	NA	No	0.97;0;0;0;0;0	0;0;0;0;0;0
ENSG00000135637	CCDC142	23.2344	0.174888	0.392711	0.630291	No	19.48;34.38;29.72;21.5;25.69;32.56	23.69;5.66;23.01;22.89;27.56;29.79
ENSG00000147155	EBP	213.284	-0.802402	3.23731e-07	5.51093e-06	Down	154.89;139.61;151.67;121.85;180.64;134.49	246.37;466.96;254.67;194.6;255.87;212
ENSG00000114503	NCBP2	394.076	-0.61177	9.82135e-14	4.5908e-12	Down	323.43;328.18;298.22;326.65;286.7;273.24	450.89;534.88;462.53;459.52;452.7;490.46
ENSG00000115677	HDLBP	2529.18	-0.0103954	0.841664	0.93035	No	2301.98;2494.18;2436.99;2516.94;2530.57;2385.52	2418.69;2323.47;2221.41;2475.05;2652.4;2667.73
ENSG00000112531	QKI	0.0892079	0	1	NA	No	0;0;0;0;0;0	0;0;0;0;0;0
ENSG00000162591	MEGF6	5.36659	-0.236875	0.476903	0.700249	No	1.95;9.38;4.1;7.17;4.14;9.91	7.11;0;3.17;13.08;14.96;5.73
ENSG00000105143	SLC1A6	0.37737	-0.0506646	0.810594	NA	No	1.95;0;0;0;0;0	0;0;0.79;0.82;0.79;0
ENSG00000105141	CASP14	1.07846	0.165276	0.542986	0.74838	No	3.9;0;3.07;0;0;0	2.37;0;0;0;0.79;0
ENSG00000105146	AURKC	2.24546	0.308435	0.321269	0.560722	No	4.87;4.17;0;6.14;3.31;0	2.37;2.83;3.17;0;1.57;0
ENSG00000267631	CGB1	0	NA	NA	NA	No	0;0;0;0;0;0	0;0;0;0;0;0
ENSG00000142920	AZIN2	0.254662	-0.0644558	0.698943	NA	No	0;0;0;1.02;0;0	0;0;1.59;0;0;1.15
ENSG00000235942	LCE6A	0	NA	NA	NA	No	0;0;0;0;0;0	0;0;0;0;0;0
ENSG00000146205	ANO7	25.4501	0.241885	0.296131	0.534203	No	31.17;16.67;27.67;21.5;32.32;19.82	21.32;16.98;20.63;17.99;24.41;20.63
ENSG00000164418	GRIK2	0.100945	0	1	NA	No	0;0;0;0;0;0	0;0;0;0;0;0
ENSG00000164411	GJB7	0	NA	NA	NA	No	0;0;0;0;0;0	0;0;0;0;0;0
ENSG00000164414	SLC35A1	205.715	-0.0495213	0.637575	0.815804	No	195.81;152.11;172.17;224.25;183.12;201.03	224.26;147.16;195.17;210.14;185.01;185.64
ENSG00000100532	CGRRF1	52.4284	0.68303	3.2092e-05	0.000348122	Up	73.06;69.8;84.03;58.37;71.26;97.69	42.64;53.77;48.39;40.88;55.11;34.38
ENSG00000273514	FOXD4L6	0	NA	NA	NA	No	0;0;0;0;0;0	0;0;0;0;0;0
ENSG00000077454	LRCH4	1.85938	-0.129595	0.683438	0.845293	No	1.95;0;2.05;3.07;0;0	1.58;0;0.79;1.64;0.79;4.58
ENSG00000077458	FAM76B	133.778	-0.231143	0.0754651	0.215992	No	132.49;105.23;117.85;112.64;149.15;133.08	180.04;110.37;135.66;127.55;176.35;143.24
ENSG00000212658	KRTAP29-1	0	NA	NA	NA	No	0;0;0;0;0;0	0;0;0;0;0;0
ENSG00000212659	KRTAP9-6	0.13202	-0.0455601	0.696352	NA	No	0;0;0;0;0;0	0.79;0;1.59;0;0;0
ENSG00000152056	AP1S3	186.069	-0.143436	0.360826	0.598984	No	177.3;159.4;160.89;142.33;120.15;155.73	220.31;70.75;221.35;136.55;155.88;189.08
ENSG00000212657	KRTAP16-1	0	NA	NA	NA	No	0;0;0;0;0;0	0;0;0;0;0;0
ENSG00000021300	PLEKHB1	392.669	-0.135568	0.427615	0.662836	No	311.74;399.03;434.52;454.65;619.8;462.95	300.86;447.15;333.21;601.8;634.56;649.74
ENSG00000100399	CHADL	5.91344	0.475842	0.15359	0.352868	No	12.66;11.46;5.12;2.05;7.46;4.25	1.58;0;4.76;7.36;6.3;1.15
ENSG00000100393	EP300	158.78	0.0984928	0.53198	0.740571	No	217.24;116.69;173.19;189.44;103.58;148.65	165.04;124.52;137.25;171.71;127.54;150.12
ENSG00000100395	L3MBTL2	136.483	0.134839	0.327116	0.566198	No	142.23;156.28;168.07;140.29;103.58;130.25	153.98;73.58;152.33;116.11;109.43;137.51
ENSG00000259164	AC007375.2	0	NA	NA	NA	No	0;0;0;0;0;0	0;0;0;0;0;0
ENSG00000196550	FAM72A	1.13878	-0.00377953	0.988979	0.996399	No	0;0;1.02;0;1.66;5.66	2.37;0;3.17;0;1.57;0
ENSG00000196553	CCDC196	0	NA	NA	NA	No	0;0;0;0;0;0	0;0;0;0;0;0
ENSG00000196557	CACNA1H	2.62473	-1.30113	7.31996e-05	0.000713485	Down	0;2.08;1.02;1.02;0;0	1.58;2.83;7.93;8.99;11.81;4.58
ENSG00000197208	SLC22A4	1.4255	0.532369	0.0869476	0.238471	No	6.82;1.04;2.05;5.12;2.49;0	0;0;0.79;2.45;0.79;2.29
ENSG00000151292	CSNK1G3	88.5084	0.178417	0.20592	0.425494	No	108.13;95.85;90.18;107.52;91.15;113.26	78.18;56.6;74.58;107.11;96.05;106.57
ENSG00000113141	IK	458.556	0.0507922	0.57626	0.773677	No	445.2;507.38;460.14;453.62;502.97;428.97	435.89;605.63;446.66;410.46;440.89;403.37
ENSG00000026652	AGPAT4	13.5926	-0.225189	0.46791	0.692695	No	2.92;23.96;14.35;8.19;7.46;15.57	7.9;22.64;4.76;16.35;19.68;21.77
ENSG00000100490	CDKL1	3.44284	-0.291198	0.380138	0.617127	No	4.87;3.13;7.17;0;0;1.42	6.32;0;0;4.91;7.87;5.73
ENSG00000185158	LRRC37B	21.7009	0.266025	0.243159	0.473155	No	32.15;22.92;23.57;27.65;33.14;33.98	23.69;16.98;16.66;15.54;31.49;34.38
ENSG00000185155	MIXL1	3.79436	-0.00381713	0.990874	0.996532	No	3.9;1.04;4.1;3.07;4.14;7.08	3.95;0;3.17;2.45;7.87;3.44
ENSG00000185156	MFSD6L	0	NA	NA	NA	No	0;0;0;0;0;0	0;0;0;0;0;0
ENSG00000106635	BCL7B	154.598	0.181476	0.065687	0.194998	No	172.43;172.95;191.64;134.14;174.84;161.39	148.45;186.78;148.36;133.28;140.14;150.12
ENSG00000106636	YKT6	1719.27	0.128668	0.124757	0.304926	No	1783.72;1933.66;1932.79;1824.73;1606.67;1684.73	1847.77;1947.07;1705.72;1401.46;1595.06;1363.66
ENSG00000225190	PLEKHM1	46.7596	0.325198	0.0613054	0.185805	No	47.73;68.76;47.14;65.53;57.17;48.14	49.75;39.62;30.94;45.79;46.45;49.28
ENSG00000106631	MYL7	0	NA	NA	NA	No	0;0;0;0;0;0	0;0;0;0;0;0
ENSG00000106633	GCK	0.103728	0	1	NA	No	0;0;0;0;0;0	0;0;0;0;0;0
ENSG00000106638	TBL2	230.096	0.209217	0.039687	0.134957	No	255.23;274.01;210.09;195.58;252.73;270.41	183.2;266.02;216.59;206.87;198.4;206.27
ENSG00000123584	MAGEA9	0	NA	NA	NA	No	0;0;0;0;0;0	0;0;0;0;0;0
ENSG00000152670	DDX4	0	NA	NA	NA	No	0;0;0;0;0;0	0;0;0;0;0;0
ENSG00000152672	CLEC4F	0	NA	NA	NA	No	0;0;0;0;0;0	0;0;0;0;0;0
ENSG00000143643	TTC13	9.64869	0.2222	0.437975	0.671087	No	11.69;17.71;15.37;6.14;12.43;4.25	11.06;5.66;6.35;10.63;9.45;11.46
ENSG00000124588	NQO2	84.7328	-0.113107	0.443889	0.675835	No	95.47;93.77;69.69;65.53;76.23;65.12	84.49;121.69;104.72;69.5;67.71;74.49
ENSG00000143641	GALNT2	221.509	-0.426112	1.89225e-05	0.0002158	Down	189.96;183.36;187.54;203.77;204.67;246.34	244;274.51;255.46;295.99;293.66;275.02
ENSG00000124587	PEX6	80.5973	-0.303087	0.0697116	0.203718	No	72.09;71.89;68.66;70.65;62.15;69.37	57.64;67.92;61.88;98.12;122.03;106.57
ENSG00000167332	OR51E2	0.819286	0.0941489	0.7305	NA	No	0;0;0;3.07;0;2.83	0.79;0;0.79;0.82;0;1.15
ENSG00000167333	TRIM68	33.1862	-0.096313	0.625992	0.808257	No	41.89;36.46;27.67;27.65;33.14;46.72	39.48;50.94;41.25;25.35;44.09;32.09
ENSG00000009830	POMT2	23.3728	-0.258647	0.224057	0.448999	No	29.23;22.92;20.5;14.34;14.91;28.31	31.59;33.96;19.83;27.8;27.56;19.48
ENSG00000178927	C17orf62	48.4991	0.21253	0.181031	0.391516	No	52.61;52.09;54.31;32.77;46.4;62.29	37.11;56.6;40.46;43.34;40.94;44.69
ENSG00000178921	PFAS	43.6075	-0.054846	0.754256	0.885258	No	43.84;38.55;47.14;28.67;51.37;36.81	51.33;59.43;47.6;36.79;33.07;37.82
ENSG00000178922	HYI	36.6099	0.119845	0.521112	0.733223	No	37.02;53.13;50.22;30.72;32.32;38.22	37.11;39.62;44.43;26.17;30.7;44.69
ENSG00000178928	TPRX1	0.0454254	-0.0154164	0.894944	NA	No	0;0;0;0;0;0	0;0;0;0.82;0;0
ENSG00000168310	IRF2	106.254	-0.106196	0.482705	0.704495	No	91.57;91.68;106.58;135.17;87;113.26	82.12;135.84;99.17;101.39;116.52;150.12
ENSG00000168314	MOBP	1.46578	0.301784	0.339161	0.577366	No	2.92;4.17;4.1;1.02;0;1.42	0.79;0;2.38;1.64;0;2.29
ENSG00000114268	PFKFB4	11.9526	-0.863313	0.00679135	0.033789	Down	3.9;11.46;6.15;10.24;13.26;8.49	11.06;11.32;5.55;27.8;41.73;29.79
ENSG00000040487	PQLC2	72.3025	-0.314845	0.0441198	0.146137	No	81.83;93.77;63.54;81.92;72.09;42.47	78.96;101.88;82.51;99.75;109.43;83.65
ENSG00000275034	TP53TG3E	0	NA	NA	NA	No	0;0;0;0;0;0	0;0;0;0;0;0
ENSG00000204703	OR2B3	0	NA	NA	NA	No	0;0;0;0;0;0	0;0;0;0;0;0
ENSG00000204701	OR2J3	0	NA	NA	NA	No	0;0;0;0;0;0	0;0;0;0;0;0
ENSG00000204700	OR2J2	0.519054	-0.242004	0.274808	NA	No	0;0;0;1.02;0;0	0;0;1.59;0;2.36;1.15
ENSG00000204704	OR2W1	0	NA	NA	NA	No	0;0;0;0;0;0	0;0;0;0;0;0
ENSG00000153107	ANAPC1	155.297	-0.154629	0.243868	0.474036	No	178.27;130.23;116.83;141.31;149.98;152.9	169.77;234.89;168.99;144.73;141.71;134.07
ENSG00000198721	ECI2	43.2288	-0.0770383	0.704697	0.85778	No	44.81;64.59;49.19;56.32;57.17;70.79	41.06;93.39;46.01;50.69;63.77;80.22
ENSG00000167004	PDIA3	871.007	-0.584113	1.31327e-12	5.30355e-11	Down	638.08;671.99;708.14;603.12;757.35;593.19	947.58;1259.37;1001.22;960.75;1003.02;870.91
ENSG00000158022	TRIM63	0.199453	-0.0430008	0.754871	NA	No	0;0;0;0;0;0	0.79;0;0;0;0;1.15
ENSG00000158023	WDR66	12.9777	0.117211	0.680843	0.843731	No	12.66;17.71;15.37;8.19;10.77;11.33	6.32;8.49;4.76;10.63;17.32;20.63
ENSG00000198723	TEX45	1.10564	-0.0465426	0.87715	0.946903	No	1.95;2.08;1.02;1.02;0;1.42	0;2.83;0.79;1.64;1.57;2.29
ENSG00000167800	TBX10	20.6507	-0.67096	0.0136107	0.0592964	No	12.66;22.92;15.37;10.24;12.43;11.33	9.48;22.64;12.69;26.17;35.43;48.13
ENSG00000275713	HIST1H2BH	4.33296	0.0785555	0.811652	0.915841	No	7.79;4.17;9.22;3.07;2.49;0	3.95;5.66;2.38;3.27;3.15;8.02
ENSG00000183248	PRR36	46.2691	0.511868	0.0157767	0.0667393	No	54.55;57.3;62.51;37.89;69.6;65.12	21.32;11.32;32.53;47.42;45.66;66.46
ENSG00000127774	EMC6	951.892	-0.424179	0.000646368	0.00471838	Down	896.24;891.82;870.06;722.93;763.98;760.25	1111.82;1641.43;1217.01;859.36;895.94;966.02
ENSG00000233927	RPS28	1715.5	-0.241532	0.14761	0.34328	No	1443.73;1420.03;1691.96;1630.18;2218.19;1647.92	1427.68;3727.17;1499.45;1812.75;1816.29;1780.78
ENSG00000173838	2020-03-10	0.157304	0.0297991	0.798532	NA	No	0;0;0;0;0;2.83	0;0;0;0;0;0
ENSG00000122728	TAF1L	1.743	-0.00147293	0.99644	0.998506	No	1.95;1.04;2.05;1.02;1.66;2.83	2.37;0;0;1.64;3.15;2.29
ENSG00000122729	ACO1	63.7982	-0.253128	0.122774	0.301639	No	64.3;51.05;48.17;55.29;48.06;33.98	48.96;42.45;69.02;76.86;64.56;55
ENSG00000165406	2020-03-08	54.9929	0.559691	0.00122528	0.00819159	Up	61.37;67.72;89.16;71.68;69.6;76.45	44.22;48.11;29.35;61.32;40.15;66.46
ENSG00000165409	TSHR	0	NA	NA	NA	No	0;0;0;0;0;0	0;0;0;0;0;0
ENSG00000241258	CRCP	266.743	-0.103215	0.318176	0.557681	No	302.97;244.83;233.66;244.73;242.78;230.77	249.53;333.95;307.03;234.67;225.17;288.77
ENSG00000120075	HOXB5	386.412	-0.225063	0.224414	0.449386	No	345.83;325.06;301.29;454.65;342.22;334.11	300.07;217.91;282.44;550.28;477.89;653.18
ENSG00000240849	TMEM189	112.903	-0.123484	0.324805	0.563868	No	101.31;115.64;112.73;100.35;115.18;111.84	121.61;161.31;144.39;99.75;111.01;95.11
ENSG00000158683	PKD1L1	0.157015	0.0378136	0.772742	NA	No	0.97;0;1.02;0;0;0	0;0;0;0;0;0
ENSG00000008056	SYN1	0.078652	0.0147273	0.899615	NA	No	0;0;0;0;0;1.42	0;0;0;0;0;0
ENSG00000130518	KIAA1683	1.9359	0.480896	0.139337	0.32984	No	5.85;3.13;1.02;2.05;0.83;2.83	0;2.83;0;2.45;0.79;1.15
ENSG00000159374	M1AP	0.170398	-0.000457514	0.997272	NA	No	0;0;0;0;0;1.42	0;0;0;0.82;0;0
ENSG00000159377	PSMB4	946.187	-0.0927242	0.454377	0.684152	No	952.74;923.07;1023.78;800.75;1008.42;949.96	925.47;1590.49;1006.77;805.39;959.71;804.44
ENSG00000130511	SSBP4	56.1483	0.0127198	0.937477	0.974269	No	46.76;65.64;58.41;54.27;67.95;55.21	49.75;107.54;57.92;52.33;52.75;48.13
ENSG00000130513	GDF15	2373.66	1.43181	1.07036e-41	3.29303e-39	Up	4415.94;4762.27;4968.27;3443.64;3387.35;3498.28	1236.59;1765.95;1290;1588.71;1527.35;1454.19
ENSG00000130517	PGPEP1	162.943	0.480119	0.00123121	0.00821503	Up	214.32;200.03;195.74;237.56;199.69;216.61	97.13;118.86;107.9;192.97;170.84;197.1
ENSG00000164758	MED30	110.611	-0.251299	0.0280647	0.103415	No	98.39;96.89;104.53;110.59;80.38;123.17	129.5;141.5;126.94;108.75;120.46;108.86
ENSG00000164756	SLC30A8	0.0574076	0	1	NA	No	0;0;0;0;0;0	0;0;0;0;0;0
ENSG00000164754	RAD21	2356.95	0.10635	0.062539	0.188195	No	2279.57;2285.81;2248.43;2341.84;2454.34;2425.16	2386.31;2128.2;2366.59;2072.76;2051.69;2011.11
ENSG00000164751	PEX2	139.704	-0.270636	0.0297219	0.108156	No	102.29;118.77;130.15;131.07;145.01;120.34	172.93;152.82;173.75;143.91;135.41;129.49
ENSG00000058085	LAMC2	187.223	0.284544	0.0834636	0.231257	No	226.98;208.37;236.73;103.42;165.72;205.28	190.3;101.88;162.64;161.08;119.67;181.06
ENSG00000159082	SYNJ1	8.84038	-0.055167	0.843652	0.931391	No	6.82;9.38;8.2;9.22;9.94;11.33	7.11;5.66;11.9;12.26;12.6;4.58
ENSG00000155506	LARP1	3634.72	0.238299	0.00779271	0.0377175	Up	4034.06;4032.98;3960.88;3561.4;3735.37;3743.21	3381.27;2314.98;3693.09;3201.94;3486.94;3372.47
ENSG00000159086	PAXBP1	234.352	-0.207386	0.0839536	0.23231	No	221.14;186.49;219.31;233.47;203.84;237.84	307.17;268.85;234.04;232.21;212.57;258.98
ENSG00000011478	QPCTL	20.4867	-0.121261	0.613896	0.799072	No	16.56;12.5;28.69;17.41;14.09;21.24	23.69;16.98;23.01;28.62;16.53;9.17
ENSG00000010704	HFE	26.1551	-0.202802	0.343127	0.581163	No	28.25;17.71;24.6;43.01;20.72;22.65	25.27;22.64;30.94;35.98;35.43;29.79
ENSG00000196616	ADH1B	0.982209	0.261957	0.366645	0.604443	No	0.97;1.04;2.05;1.02;2.49;2.83	0;0;0;1.64;3.15;0
ENSG00000125046	SSUH2	2.59343	0.720294	0.0190107	0.0769571	No	4.87;3.13;7.17;4.1;6.63;2.83	0.79;0;2.38;0;0.79;0
ENSG00000196611	MMP1	0.970688	-0.602867	0.0444815	0.147035	No	0.97;0;1.02;0;0;0	2.37;0;0.79;4.09;1.57;1.15
ENSG00000081913	PHLPP1	45.2309	-0.388892	0.0257453	0.0970188	No	32.15;35.42;31.77;43.01;37.29;32.56	60.8;56.6;43.63;42.52;41.73;43.55
ENSG00000244094	SPRR2F	0	NA	NA	NA	No	0;0;0;0;0;0	0;0;0;0;0;0
ENSG00000120498	TEX11	1.41035	0.418018	0.166764	0.371682	No	1.95;1.04;4.1;5.12;1.66;4.25	1.58;0;0;4.91;0.79;0
ENSG00000005471	ABCB4	1.39369	-0.418329	0.188922	0.401586	No	0.97;1.04;1.02;2.05;0.83;0	0.79;0;2.38;3.27;0.79;5.73
ENSG00000256713	PGA5	0.0463208	0	1	NA	No	0;0;0;0;0;0	0;0;0;0;0;0
ENSG00000037280	FLT4	0.705883	0.33914	0.185675	NA	No	2.92;1.04;0;3.07;0.83;0	0;0;0.79;0;0.79;0
ENSG00000160124	CCDC58	86.1274	-0.227099	0.305834	0.544224	No	104.24;66.68;101.46;62.46;48.06;86.36	142.93;42.45;142.8;57.24;87.39;76.78
ENSG00000203910	C1orf146	0	NA	NA	NA	No	0;0;0;0;0;0	0;0;0;0;0;0
ENSG00000175294	CATSPER1	2.14033	0.326644	0.324793	0.563868	No	2.92;2.08;3.07;0;4.14;4.25	3.95;2.83;0.79;0;1.57;1.15
ENSG00000274933	TBC1D3I	0.31247	0.100784	0.556536	NA	No	0;0;1.02;0;0;2.83	0;0;0;0;0;0
ENSG00000231389	HLA-DPA1	0.229628	0.0637761	0.596002	NA	No	0;2.08;2.05;0;0;0	0;0;0;0;0;0
ENSG00000176928	GCNT4	0.169881	0.0448709	0.700721	NA	No	0.97;2.08;0;0;0;0	0;0;0;0;0;0
ENSG00000176922	OR51S1	0	NA	NA	NA	No	0;0;0;0;0;0	0;0;0;0;0;0
ENSG00000176920	FUT2	21.5875	-0.308466	0.245214	0.475833	No	12.66;10.42;15.37;29.7;19.89;33.98	26.85;11.32;15.87;40.07;22.83;35.52
ENSG00000176927	EFCAB5	0.153217	0	1	NA	No	0;0;0;0;0;0	0;0;0;0;0;0
ENSG00000176925	OR51F2	0	NA	NA	NA	No	0;0;0;0;0;0	0;0;0;0;0;0
ENSG00000198169	ZNF251	18.6792	-0.151826	0.530484	0.739691	No	19.48;20.84;15.37;17.41;13.26;18.4	11.84;14.15;15.07;26.17;31.49;16.04
ENSG00000198168	SVIP	541.389	-0.200024	0.0479801	0.155414	No	513.39;513.63;535.97;519.16;477.28;504	728.84;665.06;662.46;498.77;448.76;538.59
ENSG00000198162	MAN1A2	186.207	-0.371222	0.085156	0.234613	No	274.72;145.86;119.9;182.27;116.83;236.43	192.67;82.07;266.57;326.25;251.93;303.67
ENSG00000198160	MIER1	171.205	-0.605157	4.46117e-06	5.90207e-05	Down	134.44;153.15;153.72;152.57;111.03;161.39	247.95;121.69;265.78;239.57;243.27;187.93
ENSG00000171049	FPR2	0.157304	0.0297991	0.798532	NA	No	0;0;0;0;0;2.83	0;0;0;0;0;0
ENSG00000171045	TSNARE1	91.5522	-1.16299	1.1398e-12	4.63618e-11	Down	54.55;83.35;47.14;46.08;42.26;43.89	117.66;186.78;99.17;125.92;132.27;107.72
ENSG00000171044	XKR6	24.1606	0.429921	0.11555	0.28962	No	25.33;8.33;17.42;37.89;31.49;43.89	18.16;25.47;20.63;21.26;9.45;19.48
ENSG00000175745	NR2F1	95.2485	0.0550558	0.744952	0.879708	No	98.39;102.1;77.89;135.17;112.69;134.49	78.96;82.07;102.34;112.02;129.9;121.47
ENSG00000179674	ARL14	651.71	-0.322707	0.000119864	0.00111014	Down	506.57;610.52;564.67;575.48;517.05;549.31	710.68;775.43;661.66;571.54;813.28;653.18
ENSG00000179673	RPRML	0	NA	NA	NA	No	0;0;0;0;0;0	0;0;0;0;0;0
ENSG00000147316	MCPH1	20.4165	-0.0525009	0.836822	0.928029	No	19.48;14.59;24.6;30.72;14.09;25.48	34.74;8.49;17.45;19.62;23.62;24.06
ENSG00000145220	LYAR	751.625	0.0764835	0.665492	0.834936	No	804.67;639.69;736.84;750.58;537.77;731.94	968.11;639.59;1027.4;418.64;467.65;441.18
ENSG00000167476	JSRP1	54.5964	-0.663031	0.00455004	0.0243566	Down	55.53;38.55;39.97;40.96;19.89;39.64	76.6;11.32;99.96;79.31;49.6;69.9
ENSG00000167470	MIDN	278.408	-0.125386	0.196364	0.412755	No	275.69;249;205.99;245.76;247.75;305.8	228.21;291.49;261.81;271.46;292.09;331.17
ENSG00000253873	PCDHGA11	0.914643	0.22306	0.436081	0.669595	No	0.97;1.04;1.02;1.02;0;1.42	0;2.83;0;0;0;1.15
ENSG00000069998	HDHD5	70.5034	-0.19922	0.214404	0.436942	No	61.37;69.8;71.74;58.37;69.6;60.88	80.54;121.69;74.58;71.95;70.86;51.57
ENSG00000084754	HADHA	201.644	-0.0573885	0.560357	0.762386	No	186.07;226.08;192.66;204.8;208.81;171.3	189.52;166.97;201.51;221.58;240.91;205.12
ENSG00000240065	PSMB9	19.6985	3.03274	1.47112e-28	2.24259e-26	Up	43.84;51.05;47.14;57.34;46.4;56.63	0.79;2.83;1.59;5.72;6.3;3.44
ENSG00000095637	SORBS1	2.17908	0.59376	0.0650031	0.193477	No	8.77;5.21;5.12;2.05;4.14;1.42	0;2.83;0;4.09;3.94;0
ENSG00000034713	GABARAPL2	297.19	-0.0634273	0.484202	0.705483	No	256.21;275.05;335.11;268.28;277.58;294.47	284.27;404.7;275.3;280.46;307.83;268.15
ENSG00000176219	OR11H6	0	NA	NA	NA	No	0;0;0;0;0;0	0;0;0;0;0;0
ENSG00000091513	TF	0.0978595	-0.000344584	0.997645	NA	No	0.97;0;0;0;0;0	0;0;0;0;0.79;0
ENSG00000230522	MBD3L2	0	NA	NA	NA	No	0;0;0;0;0;0	0;0;0;0;0;0
ENSG00000146047	HIST1H2BA	0	NA	NA	NA	No	0;0;0;0;0;0	0;0;0;0;0;0
ENSG00000146049	KAAG1	0	NA	NA	NA	No	0;0;0;0;0;0	0;0;0;0;0;0
ENSG00000148225	WDR31	15.5754	-0.245378	0.345847	0.583691	No	12.66;16.67;10.25;20.48;17.4;8.49	11.84;0;22.21;20.44;22.04;22.92
ENSG00000133135	RNF128	1299.45	-0.342082	0.000193704	0.00168085	Down	1139.79;1016.84;1119.09;1213.42;1311.69;1104.27	1324.24;1143.34;1326.5;1644.31;1713.94;1615.76
ENSG00000133134	BEX2	0	NA	NA	NA	No	0;0;0;0;0;0	0;0;0;0;0;0
ENSG00000133131	MORC4	115.553	0.528773	0.00023179	0.00196399	Up	130.54;103.14;134.25;183.29;113.52;121.75	116.08;84.9;92.03;70.32;97.62;69.9
ENSG00000148229	POLE3	775.392	-0.198809	0.144704	0.338477	No	787.13;664.7;755.28;678.9;691.89;617.26	979.16;1081.08;1016.29;598.52;595.98;594.74
ENSG00000138308	PLA2G12B	0.113775	0.0297991	0.798532	NA	No	0;0;0;2.05;0;0	0;0;0;0;0;0
ENSG00000004799	PDK4	25.8291	0.865229	0.00276468	0.0162322	Up	35.07;18.75;23.57;46.08;50.55;66.54	15.79;0;15.87;26.98;33.07;10.31
ENSG00000144579	CTDSP1	221.534	-0.0741043	0.477678	0.700847	No	212.37;203.16;191.64;262.14;203.84;223.69	213.99;263.19;175.33;246.11;244.85;236.06
ENSG00000067840	PDZD4	0	NA	NA	NA	No	0;0;0;0;0;0	0;0;0;0;0;0
ENSG00000067842	ATP2B3	0.0437387	-0.0154164	0.894944	NA	No	0;0;0;0;0;0	0;0;0;0;0.79;0
ENSG00000172828	CES3	1.96532	-0.103626	0.749985	0.882941	No	0.97;0;4.1;5.12;0;2.83	0.79;0;1.59;3.27;3.94;4.58
ENSG00000141068	KSR1	16.2533	0.386023	0.125999	0.306766	No	11.69;20.84;13.32;26.62;19.06;22.65	13.42;5.66;9.52;19.62;10.23;20.63
ENSG00000137309	HMGA1	4346.84	-0.0341981	0.704406	0.857685	No	4066.21;4439.3;4598.31;3362.75;4541.61;3825.32	4861.86;4451.66;4620.53;3576.43;4031.74;3907.62
ENSG00000144681	STAC	0	NA	NA	NA	No	0;0;0;0;0;0	0;0;0;0;0;0
ENSG00000172824	CES4A	4.57962	-0.786023	0.0188117	0.0762713	No	4.87;3.13;0;1.02;4.97;2.83	6.32;0;7.14;13.9;10.23;6.88
ENSG00000066468	FGFR2	98.2296	0.526342	6.76308e-05	0.000670012	Up	148.07;148.98;138.35;126.97;140.03;162.81	80.54;67.92;89.65;127.55;112.58;99.7
ENSG00000173193	PARP14	231.252	1.12985	2.11335e-11	7.23887e-10	Up	346.81;307.34;298.22;493.56;420.1;410.56	121.61;99.05;130.9;185.61;201.55;234.92
ENSG00000067596	DHX8	78.1498	0.194921	0.139072	0.329586	No	75.99;78.14;77.89;91.13;88.66;76.45	76.6;70.75;63.47;76.04;82.67;52.71
ENSG00000116604	MEF2D	105.803	1.01188	1.61318e-13	7.39745e-12	Up	158.79;187.53;144.5;143.36;146.66;158.56	81.33;93.39;53.16;63.78;83.45;85.94
ENSG00000070808	CAMK2A	0	NA	NA	NA	No	0;0;0;0;0;0	0;0;0;0;0;0
ENSG00000080189	SLC35C2	199.352	-0.0905522	0.287431	0.524931	No	189.96;194.83;208.04;171;178.15;195.37	192.67;251.87;197.55;199.51;202.34;190.22
ENSG00000147883	CDKN2B	279.34	1.60079	4.07311e-45	1.37842e-42	Up	523.13;577.18;525.73;421.88;486.39;499.75	168.98;172.63;137.25;161.08;177.14;154.7
ENSG00000147885	IFNA16	0	NA	NA	NA	No	0;0;0;0;0;0	0;0;0;0;0;0
ENSG00000147889	CDKN2A	5660.78	-0.302303	0.0262345	0.0985162	No	5761.27;5499.9;6014.6;4435.88;4373.4;4575.66	6713.58;9675.93;6767.36;5509.37;4826.13;4707.48
ENSG00000101935	AMMECR1	100.12	-0.458246	0.00134999	0.0088884	Down	86.7;81.26;75.84;88.06;59.66;77.87	133.45;67.92;122.18;85.04;119.67;108.86
ENSG00000101938	CHRDL1	0.164105	-0.0004481	0.997301	NA	No	0.97;0;0;0;0;0	0;0;0;0;0;1.15
ENSG00000130656	HBZ	0	NA	NA	NA	No	0;0;0;0;0;0	0;0;0;0;0;0
ENSG00000130653	PNPLA7	3.37758	0.117342	0.725522	0.869629	No	9.74;6.25;3.07;4.1;1.66;0	3.16;2.83;0;4.91;4.72;5.73
ENSG00000223591	CENPVL1	0	NA	NA	NA	No	0;0;0;0;0;0	0;0;0;0;0;0
ENSG00000113389	NPR3	0.25463	-0.0326938	0.8447	NA	No	0;0;1.02;0;0;0	0;0;0;1.64;0;0
ENSG00000067334	DNTTIP2	257.212	0.941008	1.40896e-15	8.08171e-14	Up	409.15;418.82;433.49;332.79;378.67;382.25	223.47;283;216.59;161.9;157.46;184.49
ENSG00000113387	SUB1	1269.2	-0.353923	0.00147665	0.00962128	Down	1088.15;1084.56;1129.34;1009.64;1119.45;1230.28	1580.08;2080.08;1410.59;1153.71;1206.93;1183.75
ENSG00000113384	GOLPH3	499.994	0.18654	0.0151705	0.0646109	No	555.28;473;609.76;562.16;569.25;487.01	416.93;498.09;501.4;493.86;509.38;446.91
ENSG00000099985	OSM	0	NA	NA	NA	No	0;0;0;0;0;0	0;0;0;0;0;0
ENSG00000076258	FMO4	10.121	0.246469	0.414997	0.651704	No	7.79;4.17;7.17;8.19;6.63;19.82	4.74;8.49;6.35;10.63;6.3;4.58
ENSG00000234636	MED14OS	1.15285	0.118669	0.680515	0.8436	No	0.97;2.08;4.1;0;0;2.83	4.74;0;0.79;0.82;0;0
ENSG00000180592	SKIDA1	0.783862	-0.0216626	0.93508	NA	No	1.95;0;0;1.02;0;1.42	1.58;0;1.59;0;0.79;0
ENSG00000061656	SPAG4	45.4276	-0.271034	0.184475	0.395952	No	53.58;45.84;45.09;41.98;42.26;45.3	30.8;76.41;30.15;67.05;74.79;66.46
ENSG00000180596	HIST1H2BC	8.80502	-0.182706	0.550651	0.754887	No	11.69;12.5;8.2;3.07;6.63;9.91	2.37;8.49;7.14;12.26;13.38;18.33
ENSG00000073578	SDHA	2128.66	-0.210728	7.12781e-05	0.000697972	Down	1744.75;1829.48;1795.46;1717.21;1790.62;1973.54	2111.52;2114.04;2338.82;1919.04;2050.12;2026.01
ENSG00000169203	NPIPB12	0	NA	NA	NA	No	0;0;0;0;0;0	0;0;0;0;0;0
ENSG00000089009	RPL6	3531.68	-0.301899	1.05148e-06	1.59e-05	Down	3020.92;3220.34;3081.6;3300.29;3239.03;3481.3	3976.66;4680.9;3786.71;3581.34;3956.16;3959.19
ENSG00000169208	OR10G3	2.33771	0.272923	0.408851	0.646415	No	5.85;2.08;0;4.1;1.66;4.25	0.79;0;2.38;4.09;0.79;2.29
ENSG00000089006	SNX5	730.148	-0.307725	5.01283e-06	6.54491e-05	Down	649.78;717.83;634.36;653.3;629.74;641.33	823.6;899.95;873.49;779.23;799.89;712.77
ENSG00000269113	TRABD2B	3.04974	-1.25128	6.71483e-05	0.000666012	Down	0;2.08;0;1.02;0;1.42	0;5.66;7.14;8.18;22.83;5.73
ENSG00000117266	CDK18	54.3633	-0.0719574	0.731116	0.872421	No	68.19;48.97;61.49;53.25;67.12;76.45	37.11;53.77;34.91;85.85;85.82;97.4
ENSG00000117262	GPR89A	22.0676	0.0414057	0.853211	0.936082	No	13.64;22.92;21.52;29.7;20.72;26.9	24.48;28.3;20.63;12.26;22.04;26.36
ENSG00000107831	FGF8	0.0919209	0	1	NA	No	0;0;0;0;0;0	0;0;0;0;0;0
ENSG00000107833	NPM3	286.196	-0.290551	0.0465064	0.151947	No	265.95;272.96;266.45;194.56;264.33;229.35	302.43;447.15;403.03;253.47;226.74;236.06
ENSG00000156509	FBXO43	2.69517	-0.113837	0.733902	0.873877	No	2.92;1.04;4.1;1.02;3.31;4.25	0.79;2.83;3.17;6.54;3.15;2.29
ENSG00000156508	EEF1A1	21838.8	0.0969255	0.194465	0.410289	No	22709.98;22710.14;23142.21;21923.4;25559.27;24574.35	18204.52;19269.79;20985.15;24348.18;24413.27;24124.13
ENSG00000156502	SUPV3L1	29.1908	0.353455	0.158239	0.3595	No	44.81;39.59;39.97;30.72;18.23;24.07	25.27;5.66;38.08;13.9;31.49;25.21
ENSG00000156500	FAM122C	12.7169	0.951391	0.00279363	0.0163511	Up	12.66;48.97;8.2;11.26;24.86;22.65	3.95;2.83;4.76;9.81;7.09;18.33
ENSG00000156504	FAM122B	241.91	0.331689	0.000211002	0.00180413	Up	230.88;239.62;266.45;249.85;257.7;263.33	217.15;263.19;188.82;194.6;172.42;184.49
ENSG00000103642	LACTB	61.3833	0.283286	0.0846472	0.233809	No	81.83;68.76;70.71;64.51;59.66;59.46	44.22;48.11;41.25;53.15;81.88;57.3
ENSG00000103647	CORO2B	0.0541209	0.0147273	0.899615	NA	No	0.97;0;0;0;0;0	0;0;0;0;0;0
ENSG00000064687	ABCA7	16.3285	-0.173928	0.488682	0.709091	No	17.54;13.54;13.32;11.26;9.11;26.9	15;19.81;13.49;13.08;18.11;26.36
ENSG00000263874	LINC00672	11.9396	0.565051	0.0530457	0.167086	No	15.59;7.29;22.55;23.55;19.89;11.33	2.37;5.66;6.35;15.54;11.02;18.33
ENSG00000022556	NLRP2	0.384248	-0.000496735	0.998261	NA	No	0;1.04;1.02;0;0;0	0.79;0;0.79;0;0;0
ENSG00000181074	OR52N4	0	NA	NA	NA	No	0;0;0;0;0;0	0;0;0;0;0;0
ENSG00000076928	ARHGEF1	202.252	-0.322765	0.000963963	0.00665492	Down	169.51;155.23;162.94;164.86;192.24;171.3	204.52;198.1;180.09;210.96;230.68;253.25
ENSG00000181072	CHRM2	0	NA	NA	NA	No	0;0;0;0;0;0	0;0;0;0;0;0
ENSG00000076924	XAB2	5.07247	0.100549	0.760815	0.888725	No	4.87;2.08;11.27;3.07;4.14;5.66	3.95;5.66;0.79;6.54;5.51;5.73
ENSG00000143337	TOR1AIP1	125.608	-0.147862	0.176439	0.385503	No	130.54;95.85;101.46;135.17;125.12;100.52	131.08;135.84;142.01;125.92;114.95;122.61
ENSG00000143333	RGS16	56.5573	-0.941233	8.32284e-08	1.58772e-06	Down	38.97;36.46;53.29;24.58;35.63;31.15	60.01;36.79;79.34;93.21;73.22;91.67
ENSG00000065371	ROPN1	0.100155	0.0297991	0.798532	NA	No	0.97;0;0;0;0.83;0	0;0;0;0;0;0
ENSG00000168152	THAP9	7.89487	0.328443	0.266299	0.500396	No	14.61;10.42;8.2;7.17;8.29;7.08	9.48;5.66;3.17;6.54;7.87;8.02
ENSG00000189241	TSPYL1	109.361	0.142361	0.216655	0.43994	No	100.34;128.15;112.73;108.54;124.29;109.01	100.29;152.82;102.34;93.21;105.5;87.09
ENSG00000134028	ADAMDEC1	0	NA	NA	NA	No	0;0;0;0;0;0	0;0;0;0;0;0
ENSG00000111837	MAK	0.459971	-0.202516	0.347639	NA	No	0;1.04;0;0;0;0	0;0;2.38;0.82;0;1.15
ENSG00000111834	RSPH4A	3.23037	0.282968	0.393837	0.63143	No	2.92;9.38;3.07;8.19;7.46;1.42	0.79;0;6.35;6.54;1.57;5.73
ENSG00000111832	RWDD1	516.263	0.194653	0.253832	0.48619	No	685.82;465.7;497.03;649.2;382.82;639.91	542.49;198.1;613.27;506.13;482.61;505.36
ENSG00000171903	CYP4F11	3.65916	0.32609	0.329766	0.569327	No	6.82;5.21;4.1;0;2.49;7.08	3.16;2.83;4.76;4.09;0;1.15
ENSG00000188596	CFAP54	1.72692	-0.086342	0.79384	0.90727	No	1.95;2.08;1.02;4.1;1.66;1.42	3.95;0;0.79;2.45;3.15;2.29
ENSG00000069509	FUNDC1	133.134	0.345174	0.00170608	0.0108774	Up	167.56;140.65;152.7;125.95;146.66;182.63	123.18;149.99;95.2;117.74;120.46;122.61
ENSG00000183354	KIAA2026	501.001	0.845178	1.60625e-05	0.000186544	Up	616.65;611.56;644.6;663.54;681.95;876.34	343.5;110.37;258.64;453.8;467.65;492.75
ENSG00000198793	MTOR	69.841	-0.495925	0.000155179	0.0013871	Down	59.42;60.43;62.51;46.08;65.46;56.63	74.23;107.54;86.48;89.94;74.01;83.65
ENSG00000119760	SUPT7L	67.5138	0.455658	0.00103445	0.00707227	Up	104.24;72.93;86.08;77.82;76.23;83.53	52.91;59.43;44.43;70.32;65.35;68.76
ENSG00000019995	ZRANB1	102.883	0.445082	0.00177514	0.011271	Up	138.33;136.48;98.38;160.76;111.86;94.85	86.07;76.41;92.03;98.12;103.14;74.49
ENSG00000198796	ALPK2	0.109269	0	1	NA	No	0;0;0;0;0;0	0;0;0;0;0;0
ENSG00000019991	HGF	0.216483	0.0599428	0.607639	NA	No	3.9;0;0;0;0;0	0;0;0;0;0;0
ENSG00000147059	SPIN2A	0.0432475	0	1	NA	No	0;0;0;0;0;0	0;0;0;0;0;0
ENSG00000135778	NTPCR	279.934	-0.422532	5.55087e-07	8.88612e-06	Down	264;274.01;286.95;250.87;305.76;264.74	330.86;404.7;379.23;345.05;369.24;407.95
ENSG00000135776	ABCB10	33.4963	0.0429275	0.848295	0.933472	No	38.97;19.8;34.84;38.91;45.57;25.48	30.8;62.26;30.94;34.34;32.28;18.33
ENSG00000135775	COG2	68.7829	-0.151097	0.360235	0.598484	No	75.01;61.47;65.59;81.92;87;63.71	62.38;76.41;69.82;76.04;111.01;91.67
ENSG00000139428	MMAB	125.999	-1.51951	5.60414e-18	4.05246e-16	Down	84.75;73.97;75.84;46.08;52.2;48.14	153.98;130.18;184.85;206.05;283.43;222.31
ENSG00000135773	CAPN9	7.24558	-0.710398	0.0205642	0.0817399	No	6.82;1.04;2.05;9.22;7.46;4.25	10.27;14.15;14.28;8.18;5.51;12.61
ENSG00000147050	KDM6A	27.7877	0.287952	0.147356	0.342831	No	35.07;31.26;21.52;28.67;21.54;32.56	24.48;19.81;15.07;25.35;29.13;19.48
ENSG00000152990	ADGRA3	105.392	-0.25803	0.0766356	0.218259	No	103.26;71.89;76.86;82.94;109.38;113.26	93.97;113.2;108.69;132.46;114.16;110.01
ENSG00000197774	EME2	10.7835	-0.672799	0.0208196	0.0825032	No	7.79;6.25;7.17;8.19;5.8;4.25	7.9;2.83;9.52;13.08;14.96;24.06
ENSG00000132749	TESMIN	145.059	-0.379909	0.017152	0.0710135	No	115.93;153.15;152.7;112.64;109.38;157.15	105.81;217.91;179.3;187.24;181.87;194.81
ENSG00000165646	SLC18A2	3.0615	-0.167063	0.614602	0.79936	No	0.97;0;0;7.17;4.14;4.25	7.11;0;3.97;1.64;4.72;2.29
ENSG00000132746	ALDH3B2	3.14289	0.964227	0.00393131	0.0216542	Up	8.77;8.33;4.1;3.07;10.77;1.42	3.16;0;1.59;0.82;0;3.44
ENSG00000165644	COMTD1	61.3334	-0.396736	0.00585972	0.030163	Down	59.42;56.26;46.12;41.98;49.72;42.47	65.54;93.39;61.88;72.77;65.35;50.42
ENSG00000132744	ACY3	18.3988	-0.353374	0.220057	0.444183	No	15.59;14.59;10.25;15.36;22.37;22.65	15;14.15;5.55;35.98;40.15;25.21
ENSG00000165643	SOHLH1	0.450699	0.326124	0.0839421	NA	No	1.95;1.04;3.07;2.05;0;0	0;0;0;0;0;0
ENSG00000132740	IGHMBP2	35.0824	0.297726	0.125963	0.306766	No	35.07;55.22;45.09;47.1;21.54;32.56	33.17;31.13;24.59;30.25;34.64;34.38
ENSG00000153029	MR1	10.483	0.52794	0.0567811	0.175487	No	9.74;11.46;24.6;19.46;10.77;14.16	8.69;11.32;5.55;9.81;9.45;13.75
ENSG00000187026	KRTAP21-2	0	NA	NA	NA	No	0;0;0;0;0;0	0;0;0;0;0;0
ENSG00000187024	PTRH1	95.8355	-0.102029	0.557795	0.76049	No	89.62;86.47;66.61;69.63;67.12;93.44	112.92;116.03;105.52;64.59;74.01;42.4
ENSG00000187021	PNLIPRP1	3.03341	-0.227933	0.496227	0.7154	No	3.9;3.13;0;3.07;1.66;2.83	6.32;0;4.76;3.27;2.36;1.15
ENSG00000162148	PPP1R32	3.08865	-0.132754	0.689706	0.849441	No	6.82;2.08;1.02;4.1;6.63;1.42	4.74;0;6.35;4.91;7.87;1.15
ENSG00000188629	ZNF177	0	NA	NA	NA	No	0;0;0;0;0;0	0;0;0;0;0;0
ENSG00000180035	ZNF48	121.729	-0.162919	0.291515	0.529205	No	73.06;134.4;135.27;97.28;135.89;116.09	127.13;169.8;105.52;136.55;119.67;134.07
ENSG00000188624	IGFL3	0.0437387	-0.0154164	0.894944	NA	No	0;0;0;0;0;0	0;0;0;0;0.79;0
ENSG00000188626	GOLGA8M	0	NA	NA	NA	No	0;0;0;0;0;0	0;0;0;0;0;0
ENSG00000066855	MTFR1	194.927	-0.215874	0.162396	0.366016	No	160.74;165.65;115.8;152.57;187.27;223.69	216.36;237.72;260.22;134.91;164.54;169.6
ENSG00000188620	HMX3	0	NA	NA	NA	No	0;0;0;0;0;0	0;0;0;0;0;0
ENSG00000161681	SHANK1	0	NA	NA	NA	No	0;0;0;0;0;0	0;0;0;0;0;0
ENSG00000185774	KCNIP4	0.423337	-0.162611	0.453148	NA	No	0;0;0;0;0;0	1.58;0;0.79;0;0;0
ENSG00000185775	SPATA31A6	0	NA	NA	NA	No	0;0;0;0;0;0	0;0;0;0;0;0
ENSG00000090054	SPTLC1	15.1971	0.161393	0.503213	0.720744	No	10.72;11.46;15.37;12.29;14.91;21.24	11.06;11.32;13.49;7.36;15.75;14.9
ENSG00000101096	NFATC2	22.2171	0.981671	6.01768e-05	0.000603945	Up	33.12;31.26;20.5;33.79;24.86;29.73	7.11;5.66;7.14;19.62;11.02;24.06
ENSG00000101098	RIMS4	0	NA	NA	NA	No	0;0;0;0;0;0	0;0;0;0;0;0
ENSG00000213401	MAGEA12	5.58381	-0.633936	0.0518575	0.164138	No	3.9;1.04;1.02;0;4.14;4.25	6.32;0;7.14;5.72;1.57;9.17
ENSG00000213402	PTPRCAP	0	NA	NA	NA	No	0;0;0;0;0;0	0;0;0;0;0;0
ENSG00000112715	VEGFA	429.086	0.654879	0.00099009	0.00680752	Up	655.62;660.53;651.78;546.81;594.94;583.28	187.15;229.23;209.45;512.67;534.57;554.63
ENSG00000248098	BCKDHA	0	NA	NA	NA	No	0;0;0;0;0;0	0;0;0;0;0;0
ENSG00000070495	JMJD6	60.101	-0.176002	0.31384	0.552836	No	55.53;67.72;75.84;41.98;53.03;63.71	78.96;101.88;56.33;57.24;58.26;67.61
ENSG00000258405	ZNF578	0.0459604	0	1	NA	No	0;0;0;0;0;0	0;0;0;0;0;0
ENSG00000090581	GNPTG	345.497	-0.279267	0.00157505	0.0101645	Down	304.92;270.88;300.27;257.02;326.47;355.35	352.97;399.04;318.14;348.32;391.29;410.24
ENSG00000138468	SENP7	18.6286	-0.134708	0.59903	0.789176	No	15.59;12.5;17.42;18.43;24.03;14.16	11.06;22.64;9.52;24.53;25.98;24.06
ENSG00000164597	COG5	106.021	0.370145	0.0030087	0.0173933	Up	113.98;109.39;133.23;140.29;111.86;131.66	101.86;53.77;97.58;85.04;111.8;96.26
ENSG00000164591	MYOZ3	0.595459	-0.00515188	0.984004	NA	No	0;1.04;0;1.02;0;1.42	0;0;0.79;0;0;2.29
ENSG00000138463	DIRC2	39.8172	0.148173	0.427869	0.663001	No	39.94;32.3;44.07;34.82;33.14;38.22	37.9;42.45;43.63;25.35;28.34;24.06
ENSG00000104112	SCG3	0.638699	-0.541538	0.0370057	NA	No	0.97;0;0;0;0;0	1.58;2.83;0.79;2.45;0.79;1.15
ENSG00000011677	GABRA3	0	NA	NA	NA	No	0;0;0;0;0;0	0;0;0;0;0;0
ENSG00000125285	SOX21	0	NA	NA	NA	No	0;0;0;0;0;0	0;0;0;0;0;0
ENSG00000181852	RNF41	308.686	0.0368663	0.738633	0.877082	No	330.25;295.88;298.22;386.04;309.9;293.06	269.27;283;247.53;345.87;381.05;332.32
ENSG00000181856	SLC2A4	0.764088	0.17754	0.485024	NA	No	0;0;3.07;2.05;0;0	0;0;0.79;0;0.79;0
ENSG00000168930	TRIM49	0	NA	NA	NA	No	0;0;0;0;0;0	0;0;0;0;0;0
ENSG00000168936	TMEM129	88.3442	-0.134813	0.351523	0.58936	No	74.04;72.93;60.46;70.65;91.98;84.94	59.22;82.07;76.16;107.11;83.45;95.11
ENSG00000168939	SPRY3	5.98566	-0.551531	0.0853318	0.234952	No	4.87;2.08;2.05;9.22;5.8;4.25	7.11;5.66;6.35;9.81;4.72;17.19
ENSG00000168938	PPIC	149.165	0.0337588	0.797296	0.908892	No	162.69;141.69;137.32;187.39;175.67;133.08	123.97;234.89;162.64;129.19;143.29;152.41
ENSG00000197506	SLC28A3	18.6698	1.55804	4.30628e-08	8.90789e-07	Up	50.66;56.26;45.09;29.7;28.17;31.15	15.79;16.98;11.9;5.72;3.15;11.46
ENSG00000186086	NBPF6	0	NA	NA	NA	No	0;0;0;0;0;0	0;0;0;0;0;0
ENSG00000126883	NUP214	92.0232	0.263142	0.042738	0.142693	No	106.19;106.27;108.63;92.16;113.52;69.37	101.86;79.24;92.82;75.22;71.64;73.34
ENSG00000126882	FAM78A	5.20282	0.346607	0.283334	0.519707	No	7.79;2.08;7.17;2.05;5.8;12.74	2.37;2.83;6.35;4.91;2.36;5.73
ENSG00000186088	GSAP	27.6104	-0.0386497	0.867891	0.94278	No	34.1;26.05;20.5;25.6;38.12;26.9	21.32;28.3;17.45;38.43;23.62;50.42
ENSG00000204928	GRXCR2	0	NA	NA	NA	No	0;0;0;0;0;0	0;0;0;0;0;0
ENSG00000204923	FBXO48	7.18653	-0.0123123	0.968692	0.986154	No	7.79;13.54;6.15;8.19;9.94;1.42	3.16;5.66;15.07;5.72;3.94;14.9
ENSG00000204922	UQCC3	333.789	-0.209046	0.126228	0.307146	No	338.04;357.35;325.89;283.64;337.24;256.25	396.4;537.71;433.17;278.82;318.86;271.59
ENSG00000204920	ZNF155	24.035	1.05396	7.1687e-06	9.0187e-05	Up	43.84;35.42;45.09;29.7;22.37;32.56	10.27;14.15;15.87;11.45;18.9;18.33
ENSG00000008441	NFIX	397.421	0.565716	1.91324e-07	3.41858e-06	Up	450.07;401.11;438.62;458.74;475.62;614.43	262.95;288.66;286.4;330.33;382.63;335.76
ENSG00000182508	LHFPL1	0	NA	NA	NA	No	0;0;0;0;0;0	0;0;0;0;0;0
ENSG00000182504	CEP97	23.6081	0.172238	0.405113	0.642864	No	20.46;26.05;19.47;22.53;24.86;38.22	22.9;11.32;19.83;26.17;24.41;19.48
ENSG00000121542	SEC22A	60.1017	-0.17639	0.190783	0.404794	No	53.58;62.51;57.39;66.56;50.55;48.14	69.49;53.77;65.85;57.24;66.13;67.61
ENSG00000124216	SNAI1	10.3816	-0.137642	0.637521	0.815804	No	14.61;7.29;11.27;8.19;4.14;9.91	7.11;2.83;10.31;8.99;22.04;6.88
ENSG00000104808	DHDH	1.41192	0.501179	0.103003	0.268637	No	4.87;1.04;3.07;2.05;0;4.25	0;2.83;0.79;1.64;0;1.15
ENSG00000104805	NUCB1	390.577	0.0803773	0.552807	0.756678	No	380.9;369.85;404.8;458.74;507.94;453.04	295.33;458.47;278.47;536.38;448.76;421.7
ENSG00000104804	TULP2	0.0908508	-0.0304883	0.793976	NA	No	0;0;0;0;0;0	0;0;0;1.64;0;0
ENSG00000247596	TWF2	69.0797	-0.176681	0.240548	0.470122	No	77.93;61.47;62.51;48.13;60.49;66.54	71.86;67.92;49.98;73.59;82.67;82.51
ENSG00000106400	ZNHIT1	422.467	-0.233751	0.0235127	0.090545	No	357.52;343.81;404.8;337.91;449.11;361.01	382.19;577.33;414.93;489.78;458.21;370.14
ENSG00000177504	VCX2	0	NA	NA	NA	No	0;0;0;0;0;0	0;0;0;0;0;0
ENSG00000106404	CLDN15	19.7579	0.498093	0.0293189	0.106965	No	28.25;18.75;20.5;31.74;29;22.65	17.37;22.64;20.63;15.54;11.81;17.19
ENSG00000177508	IRX3	0.0978216	0	1	NA	No	0;0;0;0;0;0	0;0;0;0;0;0
ENSG00000187840	EIF4EBP1	70.6792	-0.0489286	0.730806	0.872341	No	73.06;100.02;72.76;67.58;89.49;50.97	73.44;93.39;72.2;88.31;84.24;68.76
ENSG00000187848	P2RX2	0	NA	NA	NA	No	0;0;0;0;0;0	0;0;0;0;0;0
ENSG00000123933	MXD4	246.292	-0.227537	0.03313	0.117303	No	224.06;213.58;226.48;245.76;227.04;237.84	227.42;237.72;227.69;318.07;272.4;326.59
ENSG00000140526	ABHD2	814.927	0.742279	1.57505e-13	7.24222e-12	Up	1039.45;1153.32;1157.01;949.23;835.24;842.36	658.57;486.77;679.12;565;524.34;598.18
ENSG00000140527	WDR93	3.20917	-0.0697199	0.834885	0.92667	No	1.95;3.13;4.1;6.14;3.31;0	2.37;0;6.35;5.72;3.15;1.15
ENSG00000140525	FANCI	199.714	-0.0317245	0.805123	0.912552	No	189.96;164.61;170.12;195.58;159.09;182.63	208.47;121.69;249.11;183.97;163.76;136.37
ENSG00000140522	RLBP1	0.078652	0.0147273	0.899615	NA	No	0;0;0;0;0;1.42	0;0;0;0;0;0
ENSG00000140521	POLG	85.6962	0.140747	0.387567	0.624693	No	75.99;105.23;107.6;80.89;84.52;58.05	71.86;65.09;107.9;71.95;75.58;65.32
ENSG00000267978	MAGEA9B	0	NA	NA	NA	No	0;0;0;0;0;0	0;0;0;0;0;0
ENSG00000167107	ACSF2	81.1157	0.36853	0.0306472	0.110808	No	84.75;87.51;80.96;110.59;130.09;93.44	50.54;70.75;49.98;93.21;99.2;83.65
ENSG00000167106	FAM102A	83.494	1.27592	3.66361e-20	3.1468e-18	Up	168.53;119.81;152.7;124.93;140.03;120.34	49.75;48.11;57.12;53.97;70.07;44.69
ENSG00000167105	TMEM92	96.0651	-0.684984	1.88061e-07	3.37956e-06	Down	72.09;69.8;69.69;71.68;60.49;75.03	113.71;169.8;129.32;101.39;94.48;98.55
ENSG00000167104	BPIFB6	0	NA	NA	NA	No	0;0;0;0;0;0	0;0;0;0;0;0
ENSG00000167103	PIP5KL1	9.22682	-0.0951579	0.746418	0.880793	No	10.72;5.21;10.25;12.29;6.63;15.57	9.48;2.83;5.55;17.17;11.81;14.9
ENSG00000167100	SAMD14	2.93693	-0.0739031	0.825384	0.922357	No	3.9;5.21;2.05;2.05;1.66;0	3.95;5.66;0.79;1.64;3.15;3.44
ENSG00000166851	PLK1	1030.31	-0.0816814	0.519295	0.732066	No	890.4;930.37;962.29;835.57;849.32;923.06	1229.48;1095.23;1155.13;686.01;809.34;749.44
ENSG00000166856	GPR182	0	NA	NA	NA	No	0;0;0;0;0;0	0;0;0;0;0;0
ENSG00000166855	CLPX	85.4961	0.0650645	0.592961	0.785586	No	86.7;86.47;86.08;92.16;75.4;86.36	90.81;62.26;69.02;80.13;85.82;91.67
ENSG00000163374	YY1AP1	37.4639	0.0539864	0.762716	0.889511	No	36.04;51.05;35.87;35.84;41.43;41.06	26.85;62.26;32.53;35.16;38.58;50.42
ENSG00000163376	KBTBD8	2.93419	-0.223233	0.451815	0.682299	No	3.9;5.21;0;2.05;0;0	5.53;8.49;7.93;0;0;0
ENSG00000163377	FAM19A4	0	NA	NA	NA	No	0;0;0;0;0;0	0;0;0;0;0;0
ENSG00000163378	EOGT	17.9238	0.0235009	0.924721	0.968445	No	16.56;17.71;23.57;22.53;14.91;14.16	18.16;14.15;24.59;15.54;14.96;18.33
ENSG00000284546	SSU72P3	0	NA	NA	NA	No	0;0;0;0;0;0	0;0;0;0;0;0
ENSG00000056586	RC3H2	198.478	0.19844	0.0417937	0.140511	No	239.65;213.58;182.42;193.53;184.78;198.2	158.72;175.46;191.99;192.15;153.52;182.2
ENSG00000178882	RFLNA	0	NA	NA	NA	No	0;0;0;0;0;0	0;0;0;0;0;0
ENSG00000128849	CGNL1	46.1186	0.302584	0.319122	0.558546	No	47.73;29.17;54.31;72.7;111.86;43.89	11.06;5.66;29.35;91.58;52.75;74.49
ENSG00000225526	MKRN2OS	1.06513	0.212097	0.487898	0.708403	No	3.9;0;1.02;1.02;1.66;1.42	0;0;0.79;0.82;2.36;1.15
ENSG00000225528	Z82206.1	0.618401	0.00997691	0.969404	NA	No	1.95;1.04;0;0;0.83;0	0.79;0;0.79;1.64;0;0
ENSG00000157005	SST	32.5004	-3.81103	9.0139e-34	1.7944e-31	Down	4.87;0;0;5.12;0.83;0	47.38;101.88;41.25;143.09;99.2;135.22
ENSG00000184014	DENND5A	13.4547	0.370338	0.149539	0.346339	No	16.56;30.21;14.35;16.38;20.72;11.33	15.79;8.49;13.49;18.81;14.17;6.88
ENSG00000184012	TMPRSS2	56.7706	0.0294392	0.890738	0.953935	No	62.35;45.84;54.31;51.2;73.75;66.54	44.22;33.96;35.7;98.12;80.3;45.84
ENSG00000179820	MYADM	1053.35	0.410855	1.78696e-05	0.000205276	Up	1157.32;1142.9;1349.67;1002.48;1412.78;869.26	854.4;973.54;837.79;831.56;859.73;850.28
ENSG00000179826	MRGPRX3	0	NA	NA	NA	No	0;0;0;0;0;0	0;0;0;0;0;0
ENSG00000162426	SLC45A1	0	NA	NA	NA	No	0;0;0;0;0;0	0;0;0;0;0;0
ENSG00000204116	CHIC1	47.2708	0.20671	0.215404	0.438331	No	59.42;50.01;44.07;50.17;34.8;59.46	37.9;25.47;42.05;47.42;38.58;55
ENSG00000137145	DENND4C	82.288	0.561086	0.000126303	0.00116214	Up	88.65;117.73;92.23;101.37;104.4;134.49	70.28;19.81;74.58;78.5;75.58;81.36
ENSG00000137142	IGFBPL1	0	NA	NA	NA	No	0;0;0;0;0;0	0;0;0;0;0;0
ENSG00000173976	RAX2	0.866129	-0.281583	0.245598	NA	No	0;0;1.02;0;0;0	0;0;1.59;0;3.94;1.15
ENSG00000270379	HEATR9	0	NA	NA	NA	No	0;0;0;0;0;0	0;0;0;0;0;0
ENSG00000100077	GRK3	28.6343	0.788058	0.000411944	0.00319748	Up	37.02;33.34;37.92;38.91;42.26;36.81	18.95;8.49;10.31;35.98;22.04;19.48
ENSG00000278588	HIST1H2BI	0.180793	-0.0304883	0.793976	NA	No	0;0;0;0;0;0	0;0;1.59;0;0;0
ENSG00000001561	ENPP4	54.1269	0.156733	0.351035	0.589028	No	64.3;60.43;63.54;53.25;52.2;92.02	52.91;28.3;62.68;52.33;54.32;79.07
ENSG00000159128	IFNGR2	1444.86	0.11085	0.148578	0.344631	No	1392.1;1450.25;1452.15;1583.07;1450.89;1615.36	1201.05;1398.04;1242.4;1532.29;1579.32;1317.82
ENSG00000122912	SLC25A16	74.3378	0.0309063	0.843292	0.931234	No	77.93;67.72;58.41;98.3;64.63;50.97	62.38;59.43;88.06;79.31;59.83;56.15
ENSG00000253251	AC008560.1	72.9208	-0.129033	0.434072	0.668024	No	86.7;75.01;85.06;60.41;79.55;65.12	78.18;70.75;102.34;64.59;77.94;101.99
ENSG00000129038	LOXL1	16.9606	0.506135	0.0549587	0.171674	No	14.61;26.05;24.6;30.72;32.32;38.22	12.63;14.15;11.11;23.71;17.32;29.79
ENSG00000154065	ANKRD29	38.7603	0.903215	3.103e-06	4.25149e-05	Up	48.71;65.64;51.24;48.13;67.95;53.8	25.27;50.94;26.97;22.89;29.13;25.21
ENSG00000117477	CCDC181	0.0879448	-0.0304883	0.793976	NA	No	0;0;0;0;0;0	0.79;0;0.79;0;0;0
ENSG00000120519	SLC10A7	20.5833	-0.85642	0.000213939	0.00182647	Down	15.59;12.5;7.17;19.46;12.43;16.99	32.38;11.32;36.49;26.98;26.77;24.06
ENSG00000155330	C16orf87	24.2179	-0.0316714	0.885906	0.95135	No	27.28;19.8;15.37;27.65;24.03;25.48	23.69;25.47;30.15;12.26;25.19;27.5
ENSG00000037749	MFAP3	3.64809	0.0138761	0.966961	0.985644	No	2.92;1.04;3.07;6.14;1.66;5.66	7.11;5.66;2.38;1.64;1.57;2.29
ENSG00000170523	KRT83	2.51547	-0.308247	0.351266	0.589217	No	3.9;2.08;1.02;0;1.66;1.42	2.37;5.66;2.38;0;3.94;4.58
ENSG00000170522	ELOVL6	130.478	-0.675238	6.208e-08	1.22431e-06	Down	76.96;82.31;91.21;101.37;106.89;80.7	156.35;178.29;134.08;132.46;136.99;156.99
ENSG00000170525	PFKFB3	56.3006	0.297004	0.0849769	0.234406	No	45.79;61.47;62.51;56.32;82.03;52.38	55.28;48.11;33.32;58.05;53.54;41.25
ENSG00000134551	PRH2	0	NA	NA	NA	No	0;0;0;0;0;0	0;0;0;0;0;0
ENSG00000198551	ZNF627	25.8399	0.335385	0.145246	0.339463	No	25.33;39.59;25.62;29.7;21.54;43.89	22.11;25.47;23.8;17.17;31.49;20.63
ENSG00000198556	ZNF789	56.105	0.126794	0.471849	0.695848	No	48.71;52.09;47.14;38.91;83.69;53.8	50.54;31.13;57.92;49.06;57.47;41.25
ENSG00000198554	WDHD1	57.8006	0.0956515	0.557719	0.76049	No	59.42;41.67;40.99;73.73;46.4;63.71	59.22;39.62;60.3;47.42;47.24;41.25
ENSG00000075223	SEMA3C	187.937	0.00122905	0.992184	0.996775	No	176.33;127.11;137.32;172.03;174.84;213.78	160.3;138.67;191.2;167.62;158.25;171.89
ENSG00000138411	HECW2	0.0459604	0	1	NA	No	0;0;0;0;0;0	0;0;0;0;0;0
ENSG00000160714	UBE2Q1	223.802	0.0500836	0.517336	0.730878	No	232.83;236.5;239.81;204.8;224.55;222.27	220.31;217.91;214.21;218.31;207.85;238.35
ENSG00000160712	IL6R	20.0599	0.796795	0.00870447	0.0412457	Up	49.68;20.84;28.69;33.79;26.52;22.65	6.32;0;3.17;13.9;23.62;34.38
ENSG00000160710	ADAR	331.756	0.780279	4.40076e-18	3.2236e-16	Up	364.34;408.4;447.84;428.02;541.08;470.02	242.42;234.89;242.77;255.93;278.7;272.73
ENSG00000096088	PGC	3.68034	1.06198	0.0012646	0.00841031	No	4.87;0;7.17;6.14;4.97;4.25	0;0;0;0;0.79;0
ENSG00000136950	ARPC5L	576.394	0.120581	0.220666	0.444934	No	589.38;627.19;627.18;563.19;536.94;525.24	575.65;684.87;610.89;442.35;448.76;452.64
ENSG00000083307	GRHL2	22.4518	0.133045	0.548295	0.752938	No	20.46;34.38;20.5;21.5;24.86;31.15	25.27;11.32;15.87;26.17;33.07;18.33
ENSG00000096080	MRPS18A	73.7577	-0.00156643	0.990359	0.996532	No	74.04;70.85;70.71;65.53;65.46;77.87	79.75;93.39;62.68;66.23;63.77;69.9
ENSG00000175467	SART1	184.825	0.112015	0.291501	0.529205	No	199.71;189.62;245.95;181.24;191.41;182.63	194.25;240.55;153.91;166.8;195.25;171.89
ENSG00000175463	TBC1D10C	0.193466	0.0629726	0.646722	NA	No	0;1.04;1.02;0;0;1.42	0;0;0;0;0;0
ENSG00000105402	NAPA	1.2267	0.0874588	0.775127	0.896222	No	0.97;1.04;0;1.02;2.49;2.83	0.79;0;0.79;0;2.36;2.29
ENSG00000105401	CDC37	538.851	-0.0875671	0.339165	0.577366	No	468.58;555.3;579.02;453.62;557.65;453.04	570.91;699.02;560.11;461.98;518.83;490.46
ENSG00000105404	RABAC1	93.9657	0.258009	0.0546517	0.170924	No	90.6;92.72;133.23;129.02;83.69;127.42	91.6;90.56;76.16;92.4;98.41;92.82
ENSG00000131459	GFPT2	1.5821	-0.285198	0.36799	0.605598	No	0.97;0;1.02;0;2.49;1.42	0.79;5.66;2.38;4.09;0;0
ENSG00000105409	ATP1A3	2.42562	0.452082	0.174615	0.383275	No	4.87;0;7.17;3.07;2.49;1.42	2.37;0;0.79;1.64;2.36;1.15
ENSG00000135917	SLC19A3	2.27506	0.458657	0.159597	0.361566	No	1.95;0;2.05;8.19;3.31;9.91	0.79;0;1.59;3.27;3.15;2.29
ENSG00000258864	AC008575.1	0.0437387	-0.0154164	0.894944	NA	No	0;0;0;0;0;0	0;0;0;0;0.79;0
ENSG00000132185	FCRLA	1.0213	0.655664	0.00876096	0.0414669	No	0;1.04;4.1;1.02;1.66;8.49	0;0;0;0;0;0
ENSG00000108639	SYNGR2	529.579	-0.351618	1.00644e-07	1.89013e-06	Down	479.29;462.58;446.82;453.62;481.42;441.71	592.24;741.47;601.37;551.92;571.58;535.15
ENSG00000132182	NUP210	110.93	-0.0650382	0.640427	0.817637	No	69.17;119.81;87.11;144.38;107.72;82.11	107.39;121.69;89.65;113.65;107.86;107.72
ENSG00000222009	BTBD19	18.1584	-0.3871	0.127068	0.308526	No	13.64;10.42;10.25;14.34;19.89;22.65	16.58;5.66;20.63;23.71;33.07;18.33
ENSG00000105605	CACNG7	0	NA	NA	NA	No	0;0;0;0;0;0	0;0;0;0;0;0
ENSG00000166333	ILK	319.869	-0.597744	1.90307e-06	2.71598e-05	Down	226.01;311.51;209.06;169.98;313.21;266.16	307.96;396.21;378.43;409.65;389.71;422.85
ENSG00000131981	LGALS3	551.341	0.403922	6.3522e-05	0.000634133	Up	670.23;689.7;684.57;592.88;594.11;571.96	467.47;710.34;449.04;443.99;404.67;430.87
ENSG00000188026	RILPL1	40.332	0.557934	0.0111416	0.0503147	No	63.32;51.05;49.19;59.39;33.14;87.78	30.01;25.47;25.39;49.06;44.88;41.25
ENSG00000240747	KRBOX1	0.0518611	0	1	NA	No	0;0;0;0;0;0	0;0;0;0;0;0
ENSG00000084652	TXLNA	92.1155	-0.479445	0.00109133	0.00741621	Down	76.96;63.55;85.06;83.97;85.35;107.6	103.44;169.8;136.46;102.21;110.22;104.28
ENSG00000214694	ARHGEF33	0.142315	-0.000344584	0.997645	NA	No	0;0;0;0;0;1.42	0;0;0;0;0;1.15
ENSG00000172167	MTBP	24.1904	0.254719	0.261517	0.495146	No	16.56;18.75;22.55;21.5;29;38.22	30.01;19.81;22.21;13.08;13.38;19.48
ENSG00000172164	SNTB1	409.071	0.569371	1.37316e-06	2.0187e-05	Up	529.95;533.42;533.92;529.4;564.28;511.08	296.12;260.36;283.23;430.09;445.61;397.64
ENSG00000157224	CLDN12	315.579	0.206996	0.110598	0.281369	No	373.11;297.97;316.67;401.4;362.93;336.95	225.84;203.76;255.46;360.59;390.5;346.07
ENSG00000157227	MMP14	4.13154	0.414752	0.210875	0.432374	No	4.87;2.08;4.1;11.26;9.94;9.91	2.37;5.66;1.59;4.91;4.72;9.17
ENSG00000148386	LCN9	0	NA	NA	NA	No	0;0;0;0;0;0	0;0;0;0;0;0
ENSG00000148384	INPP5E	136.461	0.42743	0.00371394	0.0206586	Up	147.1;136.48;166.02;198.65;153.29;127.42	101.86;135.84;76.96;110.38;137.78;127.2
ENSG00000020426	MNAT1	38.3328	-0.123812	0.518298	0.731392	No	36.04;27.09;44.07;32.77;40.6;36.81	50.54;53.77;44.43;29.44;27.56;40.11
ENSG00000101871	MID1	19.917	-1.24413	1.05708e-06	1.59703e-05	Down	19.48;12.5;17.42;16.38;19.89;8.49	56.06;16.98;30.94;43.34;52.75;51.57
ENSG00000138115	CYP2C8	0.0437387	-0.0154164	0.894944	NA	No	0;0;0;0;0;0	0;0;0;0;0.79;0
ENSG00000138111	MFSD13A	22.4416	0.254128	0.212486	0.434093	No	22.41;25;23.57;22.53;25.69;24.07	17.37;28.3;14.28;17.99;22.83;22.92
ENSG00000172789	HOXC5	0	NA	NA	NA	No	0;0;0;0;0;0	0;0;0;0;0;0
ENSG00000172785	CBWD1	8.77815	0.454482	0.131146	0.315754	No	10.72;17.71;5.12;15.36;5.8;11.33	7.9;0;7.14;8.18;5.51;10.31
ENSG00000138119	MYOF	118.133	0.273252	0.120972	0.298522	No	101.31;103.14;88.13;80.89;111.86;120.34	122.4;90.56;101.55;51.51;59.05;68.76
ENSG00000172780	RAB43	0.0518611	0	1	NA	No	0;0;0;0;0;0	0;0;0;0;0;0
ENSG00000150201	FXYD4	0.292801	-0.0535309	0.797533	NA	No	0;1.04;0;0;0;0	0.79;0;0.79;0;0;0
ENSG00000144724	PTPRG	3.48369	2.00616	1.22543e-09	3.24499e-08	Up	9.74;3.13;11.27;15.36;4.14;15.57	0.79;0;0;0;0;0
ENSG00000196924	FLNA	410.868	0.166314	0.376865	0.614089	No	344.86;331.31;408.9;336.89;319.01;361.01	429.57;441.49;426.83;164.35;192.89;207.41
ENSG00000196923	PDLIM7	83.785	0.573038	0.000581715	0.00431909	Up	85.73;122.94;118.88;70.65;102.75;82.11	60.8;62.26;69.02;62.96;73.22;51.57
ENSG00000184557	SOCS3	4.96655	1.01355	0.00232153	0.0140245	Up	5.85;8.33;7.17;3.07;9.11;15.57	3.95;0;4.76;0;1.57;1.15
ENSG00000260596	DUX4	0	NA	NA	NA	No	0;0;0;0;0;0	0;0;0;0;0;0
ENSG00000173786	CNP	129.734	0.404787	8.40134e-05	0.000803613	Up	155.87;147.94;119.9;136.19;163.24;147.24	117.66;127.35;96.79;113.65;104.71;103.13
ENSG00000117877	CD3EAP	984.596	0.121146	0.460315	0.688073	No	905.98;836.6;987.91;819.18;958.7;873.51	1087.34;1197.11;1023.43;593.62;516.47;519.11
ENSG00000232125	DYTN	0	NA	NA	NA	No	0;0;0;0;0;0	0;0;0;0;0;0
ENSG00000174255	ZNF80	0	NA	NA	NA	No	0;0;0;0;0;0	0;0;0;0;0;0
ENSG00000116473	RAP1A	320.786	-0.122802	0.1035	0.269517	No	330.25;312.55;352.53;328.7;298.3;403.48	370.34;387.72;383.19;340.15;358.22;365.55
ENSG00000112996	MRPS30	293.502	-0.041391	0.735622	0.874919	No	310.76;282.34;293.1;274.43;299.13;250.59	283.48;464.13;284.82;247.75;266.11;256.69
ENSG00000112992	NNT	89.8408	0.0132447	0.916811	0.964953	No	90.6;72.93;76.86;101.37;96.12;76.45	67.91;79.24;99.17;94.03;85.82;82.51
ENSG00000116478	HDAC1	337.983	-0.7578	3.00278e-15	1.6659e-13	Down	243.54;255.25;231.61;266.23;272.61;268.99	415.35;605.63;419.69;397.38;410.18;426.29
ENSG00000223658	C1GALT1C1L	2.48906	0.123763	0.711737	0.861898	No	1.95;5.21;3.07;5.12;1.66;2.83	0.79;0;3.17;4.91;3.94;2.29
ENSG00000099866	MADCAM1	0.312544	-0.101201	0.552869	NA	No	0;0;0;0;0;0	0;0;0;0;0.79;2.29
ENSG00000151150	ANK3	58.02	-0.482035	0.0235905	0.0907117	No	56.5;43.76;61.49;57.34;41.43;56.63	50.54;31.13;51.57;107.93;92.11;118.03
ENSG00000099864	PALM	6.08553	0.528085	0.0999072	0.2628	No	4.87;8.33;2.05;10.24;5.8;15.57	3.95;0;6.35;4.91;1.57;6.88
ENSG00000099860	GADD45B	21.5206	1.35762	1.85595e-09	4.74389e-08	Up	38.97;41.67;35.87;33.79;40.6;29.73	8.69;19.81;8.73;11.45;20.47;10.31
ENSG00000021488	SLC7A9	0.717182	-0.31993	0.248291	NA	No	0.97;0;0;1.02;0;0	0.79;0;0.79;1.64;1.57;1.15
ENSG00000106245	BUD31	398.046	0.269779	0.0212671	0.0837666	No	452.02;467.79;504.21;397.3;419.28;404.9	354.55;563.18;376.85;302.53;341.69;281.9
ENSG00000106244	PDAP1	3460.44	-0.130726	0.296858	0.534718	No	3435.92;3543.31;3847.13;3122.11;2343.31;2926.33	3630.01;4771.46;4020.75;2681.91;2992.51;3042.45
ENSG00000072210	ALDH3A2	292.06	0.0183262	0.908037	0.961141	No	323.43;350.06;313.59;277.5;269.3;256.25	365.61;407.53;367.33;230.58;212.57;197.1
ENSG00000162105	SHANK2	18.9326	-0.401014	0.218724	0.442548	No	11.69;2.08;10.25;41.98;24.03;12.74	18.95;2.83;11.11;47.42;30.7;45.84
ENSG00000266173	STRADA	10.0948	0.139438	0.646858	0.822042	No	7.79;10.42;8.2;19.46;5.8;12.74	3.95;2.83;9.52;13.08;7.09;17.19
ENSG00000269307	AC010463.1	0	NA	NA	NA	No	0;0;0;0;0;0	0;0;0;0;0;0
ENSG00000100836	PABPN1	531.636	-0.365704	0.0047591	0.0253155	Down	479.29;519.88;463.21;455.67;448.28;468.61	515.64;973.54;669.6;484.05;525.91;561.51
ENSG00000153790	C7orf31	4.5032	0.0440354	0.894252	0.955002	No	2.92;2.08;6.15;10.24;8.29;4.25	0.79;2.83;12.69;3.27;7.09;4.58
ENSG00000234409	CCDC188	0.138978	-0.018273	0.885344	NA	No	0;0;0;0;0;0	0.79;0;0;0;0;0
ENSG00000142765	SYTL1	88.2773	-0.729959	0.000195169	0.00169096	Down	83.78;61.47;59.44;84.99;80.38;52.38	77.39;101.88;71.4;144.73;169.27;174.18
ENSG00000113643	RARS	439.672	0.0286753	0.798915	0.909477	No	483.19;443.83;442.72;410.62;377.02;450.2	493.53;452.81;562.49;348.32;338.54;359.82
ENSG00000113645	WWC1	364.61	-0.0133349	0.888398	0.95266	No	299.07;345.89;302.32;358.39;391.93;336.95	292.96;348.1;307.03;331.15;376.33;406.81
ENSG00000266028	SRGAP2	37.1662	0.56622	0.00421809	0.0229521	Up	45.79;38.55;49.19;36.86;72.92;56.63	33.95;28.3;25.39;34.34;40.94;29.79
ENSG00000113649	TCERG1	298.368	-0.0762227	0.492512	0.712595	No	299.07;268.8;246.98;309.24;245.27;281.73	314.28;223.57;343.52;259.2;255.87;328.88
ENSG00000113648	H2AFY	3390.35	-0.221507	0.00652637	0.0327402	Down	3310.25;3142.2;2879.71;3286.97;2840.47;3134.44	3901.65;4434.68;3952.52;3194.59;3146.82;3137.56
ENSG00000169432	SCN9A	1.92643	-1.29479	1.49165e-05	0.000174915	Down	0;0;0;0;0;0	1.58;2.83;1.59;10.63;4.72;11.46
ENSG00000169435	RASSF6	42.2428	0.770608	5.13983e-05	0.000529343	Up	53.58;36.46;40.99;51.2;49.72;62.29	35.53;14.15;30.15;24.53;23.62;27.5
ENSG00000169436	COL22A1	0.0568877	0.0147273	0.899615	NA	No	0;0;0;1.02;0;0	0;0;0;0;0;0
ENSG00000169439	SDC2	0.0454254	-0.0154164	0.894944	NA	No	0;0;0;0;0;0	0;0;0;0.82;0;0
ENSG00000189030	VHLL	0	NA	NA	NA	No	0;0;0;0;0;0	0;0;0;0;0;0
ENSG00000189037	DUSP21	0	NA	NA	NA	No	0;0;0;0;0;0	0;0;0;0;0;0
ENSG00000111644	ACRBP	0.778131	0.518662	0.032081	NA	No	0;5.21;2.05;4.1;0.83;0	0.79;0;0;0;0;0
ENSG00000111647	UHRF1BP1L	27.7707	-0.0798758	0.730656	0.872341	No	22.41;14.59;32.79;25.6;18.23;28.31	39.48;25.47;27.77;15.54;14.96;27.5
ENSG00000111641	NOP2	278.172	0.16445	0.222343	0.446984	No	322.45;276.09;340.24;259.07;248.58;243.51	319.81;333.95;250.7;207.68;186.59;220.02
ENSG00000111640	GAPDH	6689.6	-0.394178	7.96358e-08	1.52607e-06	Down	5797.32;5892.68;6271.82;5068.7;5289.84;5565.26	7356.35;9336.32;7091.05;7307.4;6877.03;6772.45
ENSG00000111642	CHD4	310.541	-0.0421299	0.695979	0.85264	No	330.25;274.01;271.57;330.75;319.84;308.63	296.12;192.44;348.28;335.24;336.96;350.65
ENSG00000103569	AQP9	0	NA	NA	NA	No	0;0;0;0;0;0	0;0;0;0;0;0
ENSG00000142494	SLC47A1	1.59677	0.236029	0.468425	0.692899	No	0.97;3.13;1.02;2.05;0.83;1.42	1.58;0;1.59;0;0.79;1.15
ENSG00000267228	AC012254.2	0	NA	NA	NA	No	0;0;0;0;0;0	0;0;0;0;0;0
ENSG00000114030	KPNA1	195.569	0.107398	0.260743	0.494017	No	186.07;203.16;226.48;196.6;181.47;182.63	209.26;138.67;200.72;180.7;175.57;162.72
ENSG00000073331	ALPK1	22.4066	0.268403	0.329413	0.568877	No	16.56;42.72;31.77;15.36;17.4;33.98	11.84;14.15;20.63;22.89;19.68;33.23
ENSG00000156313	RPGR	21.9601	0.106548	0.64179	0.818491	No	20.46;27.09;18.45;22.53;18.23;33.98	22.9;19.81;23.01;23.71;21.26;14.9
ENSG00000039537	C6	0.268296	-0.149116	0.313891	NA	No	0;0;0;0;0;0	0.79;0;1.59;2.45;0;0
ENSG00000109220	CHIC2	14.5219	-0.0905811	0.724595	0.869072	No	13.64;15.63;16.4;12.29;15.74;12.74	12.63;33.96;11.9;14.72;14.96;14.9
ENSG00000012048	BRCA1	861.72	0.0915399	0.436773	0.670067	No	872.86;882.44;829.07;716.79;880.81;744.68	965.74;701.85;979.8;653.31;569.22;737.98
ENSG00000149716	ORAOV1	96.5251	0.0538906	0.712223	0.862232	No	100.34;102.1;117.85;83.97;106.89;144.41	88.44;141.5;94.41;94.85;123.61;97.4
ENSG00000184254	ALDH1A3	126.523	2.481	6.27998e-29	9.93118e-27	Up	254.26;256.29;263.38;197.63;248.58;244.92	54.49;36.79;57.12;22.08;14.17;18.33
ENSG00000138942	RNF185	178.494	0.404844	7.42818e-05	0.000723616	Up	218.22;209.41;204.96;195.58;189.75;223.69	157.14;138.67;135.66;176.61;155.1;159.28
ENSG00000138944	KIAA1644	0	NA	NA	NA	No	0;0;0;0;0;0	0;0;0;0;0;0
ENSG00000184258	CDR1	0	NA	NA	NA	No	0;0;0;0;0;0	0;0;0;0;0;0
ENSG00000163170	BOLA3	509.244	-0.156877	0.301687	0.540081	No	557.23;481.33;499.08;309.24;430.05;441.71	644.35;662.23;621.2;352.41;378.69;404.51
ENSG00000163171	CDC42EP3	127.981	0.27679	0.00888397	0.0419145	Up	134.44;163.57;148.6;157.69;148.32;127.42	113.71;116.03;108.69;125.1;125.97;135.22
ENSG00000187783	TMEM72	0	NA	NA	NA	No	0;0;0;0;0;0	0;0;0;0;0;0
ENSG00000008226	DLEC1	3.11845	-0.0259039	0.938351	0.974665	No	4.87;3.13;4.1;2.05;1.66;1.42	0.79;0;5.55;3.27;1.57;5.73
ENSG00000166529	ZSCAN21	83.7792	0.647304	5.56649e-06	7.14848e-05	Up	104.24;95.85;135.27;91.13;103.58;109.01	69.49;70.75;45.22;76.86;69.28;69.9
ENSG00000166526	ZNF3	188.036	0.480827	0.000171441	0.0015117	Up	282.51;212.54;199.84;258.04;176.49;232.18	161.09;101.88;146.77;151.27;179.5;205.12
ENSG00000166527	CLEC4D	0	NA	NA	NA	No	0;0;0;0;0;0	0;0;0;0;0;0
ENSG00000182362	YBEY	11.1105	-0.433864	0.133645	0.320311	No	6.82;7.29;8.2;4.1;5.8;19.82	11.06;16.98;8.73;7.36;14.17;19.48
ENSG00000166523	CLEC4E	0.167933	0.0392483	0.768415	NA	No	0;0;0;0;0.83;1.42	0;0;0;0;0;0
ENSG00000114698	PLSCR4	15.0394	-0.529318	0.0675301	0.19883	No	7.79;11.46;11.27;19.46;14.91;24.07	13.42;14.15;13.49;33.52;26.77;37.82
ENSG00000162702	ZNF281	285.252	0.34644	0.123423	0.302662	No	466.63;283.38;277.72;486.39;198.87;376.59	256.64;59.43;337.18;349.96;277.92;289.92
ENSG00000184788	SATL1	0.0459604	0	1	NA	No	0;0;0;0;0;0	0;0;0;0;0;0
ENSG00000184786	TCTE3	2.61954	-0.0905899	0.7856	0.902183	No	0.97;4.17;1.02;5.12;3.31;1.42	5.53;0;0.79;0.82;5.51;4.58
ENSG00000184787	UBE2G2	228.627	-0.370787	0.00539627	0.0281091	Down	240.62;167.74;200.86;154.62;182.29;150.07	277.96;166.97;299.89;218.31;256.66;197.1
ENSG00000184785	SMIM10	0	NA	NA	NA	No	0;0;0;0;0;0	0;0;0;0;0;0
ENSG00000181552	EDDM3B	0	NA	NA	NA	No	0;0;0;0;0;0	0;0;0;0;0;0
ENSG00000181555	SETD2	69.7231	0.324735	0.0372342	0.12837	No	91.57;87.51;64.56;74.75;77.89;73.62	51.33;28.3;60.3;72.77;60.62;84.8
ENSG00000168476	REEP4	338.124	0.1336	0.272857	0.507866	No	279.59;420.91;398.65;310.27;434.19;254.83	340.34;316.97;301.48;311.53;359.79;279.61
ENSG00000168477	TNXB	0.159782	0.0381821	0.771623	NA	No	0;0;1.02;1.02;0;0	0;0;0;0;0;0
ENSG00000112697	TMEM30A	498.224	0.243046	0.00743362	0.0363434	Up	451.04;482.37;519.58;630.77;541.08;485.6	471.42;348.1;470.46;422.73;411.76;474.42
ENSG00000112695	COX7A2	3365.82	-0.261022	0.0392849	0.133831	No	2792.96;2904.66;3418.76;2642.89;3257.26;3181.16	3595.26;5773.3;3580.43;3026.15;3018.49;3009.21
ENSG00000112699	GMDS	368.585	-0.954688	2.75664e-13	1.2053e-11	Down	317.58;235.46;303.34;197.63;253.55;209.53	498.27;744.3;460.94;452.98;493.63;407.95
ENSG00000182093	WRB	241.55	-0.330434	0.00774525	0.0375308	Down	240.62;185.45;208.04;205.82;167.38;222.27	275.59;379.23;269.74;236.3;225.95;197.1
ENSG00000182095	TNRC18	88.2057	0.102477	0.508051	0.724058	No	77.93;89.6;84.03;105.47;90.32;89.19	56.06;56.6;72.99;98.94;95.26;110.01
ENSG00000186788	SPATA31D3	0	NA	NA	NA	No	0;0;0;0;0;0	0;0;0;0;0;0
ENSG00000108578	BLMH	15.6134	0.0870355	0.716213	0.863979	No	25.33;21.88;16.4;17.41;36.46;22.65	22.11;16.98;27.77;17.99;22.04;22.92
ENSG00000108576	SLC6A4	9.46105	-0.0646936	0.816286	0.91807	No	5.85;14.59;10.25;18.43;5.8;9.91	11.84;5.66;8.73;11.45;11.02;17.19
ENSG00000119514	GALNT12	80.8099	-0.690976	5.30629e-07	8.53495e-06	Down	39.94;53.13;64.56;52.22;70.43;55.21	90.81;76.41;86.48;100.57;100.77;93.97
ENSG00000074527	NTN4	27.386	-0.0771116	0.718253	0.865515	No	20.46;23.96;20.5;19.46;28.17;39.64	18.16;22.64;32.53;23.71;33.07;27.5
ENSG00000050130	JKAMP	100.123	-0.0984826	0.473473	0.696907	No	90.6;88.56;85.06;67.58;101.92;104.76	111.34;116.03;100.76;80.95;82.67;93.97
ENSG00000169989	TIGD4	0.329119	-0.0658659	0.697783	NA	No	0.97;0;0;0;0;0	0;0;0;0;2.36;0
ENSG00000154269	ENPP3	0.0518611	0	1	NA	No	0;0;0;0;0;0	0;0;0;0;0;0
ENSG00000169981	ZNF35	38.214	0.155821	0.534748	0.742104	No	29.23;65.64;58.41;29.7;27.34;28.31	57.64;22.64;54.74;15.54;29.13;25.21
ENSG00000154262	ABCA6	0.370231	-0.0467105	0.812037	NA	No	0;0;0;0;0;1.42	0;0;0;0;0;2.29
ENSG00000154263	ABCA10	21.1576	0.579396	0.0194627	0.078432	No	27.28;32.3;16.4;20.48;19.06;29.73	18.95;8.49;23.8;14.72;4.72;14.9
ENSG00000154265	ABCA5	12.224	0.0103943	0.973239	0.988248	No	29.23;16.67;5.12;14.34;10.77;12.74	7.11;2.83;14.28;14.72;29.13;16.04
ENSG00000187258	NPSR1	2.20908	-0.472817	0.125259	0.305668	No	0;1.04;0;0;0;1.42	3.16;11.32;0.79;0;0.79;0
ENSG00000180209	MYLPF	1.35301	0.698544	0.022382	0.0871452	No	4.87;0;1.02;4.1;1.66;2.83	0.79;0;0.79;0;0;0
ENSG00000164961	WASHC5	369.148	0.467445	3.45965e-10	1.01107e-08	Up	408.18;410.49;403.77;334.84;417.62;420.47	289.01;294.32;282.44;300.9;279.49;280.75
ENSG00000180205	WFDC9	0.0578803	0.0147273	0.899615	NA	No	0;1.04;0;0;0;0	0;0;0;0;0;0
ENSG00000164967	RPP25L	126.538	-0.0113916	0.932064	0.971888	No	97.42;126.06;162.94;116.73;90.32;140.16	133.45;127.35;104.72;112.84;136.2;122.61
ENSG00000165383	LRRC18	0	NA	NA	NA	No	0;0;0;0;0;0	0;0;0;0;0;0
ENSG00000103034	NDRG4	36.3193	0.721999	0.0196832	0.0790363	No	43.84;64.59;17.42;89.09;85.35;42.47	4.74;5.66;18.25;34.34;44.09;58.44
ENSG00000103037	SETD6	59.8218	-0.334202	0.0412339	0.138987	No	56.5;54.18;59.44;37.89;37.29;35.39	69.49;45.28;68.23;45.79;69.28;55
ENSG00000165389	SPTSSA	150.212	0.65684	3.96638e-08	8.23498e-07	Up	230.88;196.91;183.44;180.22;183.12;152.9	108.97;183.95;110.28;107.11;127.54;95.11
ENSG00000183576	SETD3	422.095	0.0505063	0.578694	0.775146	No	377.01;443.83;416.07;348.15;420.1;413.4	457.21;413.19;436.35;348.32;341.69;340.34
ENSG00000101680	LAMA1	0.448831	-0.0947619	0.655841	NA	No	0;0;0;0;2.49;0	0.79;0;2.38;0.82;0;0
ENSG00000183571	PGPEP1L	0	NA	NA	NA	No	0;0;0;0;0;0	0;0;0;0;0;0
ENSG00000264668	AC138696.1	0	NA	NA	NA	No	0;0;0;0;0;0	0;0;0;0;0;0
ENSG00000183578	TNFAIP8L3	60.739	0.26101	0.236783	0.46545	No	37.99;66.68;59.44;58.37;76.23;48.14	60.8;25.47;50.78;22.89;52.75;64.17
ENSG00000165688	PMPCA	303.014	-0.265045	0.016177	0.0679739	No	270.82;270.88;296.17;223.23;228.7;271.82	343.5;416.02;341.94;291.9;258.23;256.69
ENSG00000250021	C15orf38-AP3S2	0	NA	NA	NA	No	0;0;0;0;0;0	0;0;0;0;0;0
ENSG00000116863	ADPRHL2	62.7627	-0.615904	0.000781431	0.0055768	Down	48.71;65.64;52.27;44.03;62.97;31.15	72.65;155.65;76.16;71.14;61.41;76.78
ENSG00000006756	ARSD	186.086	-0.153849	0.419045	0.65533	No	163.66;154.19;169.09;241.66;165.72;178.38	152.4;70.75;171.37;260.83;286.58;246.38
ENSG00000006757	PNPLA4	30.7277	0.0544442	0.824592	0.922141	No	5.85;28.13;31.77;28.67;39.77;29.73	22.9;28.3;19.83;33.52;29.92;22.92
ENSG00000154889	MPPE1	68.2951	-0.0610196	0.677325	0.84249	No	67.22;61.47;73.79;68.61;67.12;70.79	63.96;56.6;56.33;85.85;79.52;79.07
ENSG00000264230	ANXA8L1	0	NA	NA	NA	No	0;0;0;0;0;0	0;0;0;0;0;0
ENSG00000165684	SNAPC4	27.3632	0.503429	0.0120549	0.0537101	No	28.25;43.76;28.69;32.77;32.32;31.15	18.95;36.79;25.39;20.44;15.75;25.21
ENSG00000159450	TCHH	0.23914	-0.0804383	0.503434	NA	No	0;0;0;0;0;0	3.16;0;0;0;0;1.15
ENSG00000100483	VCPKMT	11.8661	0.153149	0.593141	0.78564	No	5.85;11.46;10.25;16.38;4.14;24.07	5.53;5.66;11.11;11.45;10.23;14.9
ENSG00000165685	TMEM52B	0	NA	NA	NA	No	0;0;0;0;0;0	0;0;0;0;0;0
ENSG00000100485	SOS2	17.5723	0.422112	0.0813983	0.227472	No	17.54;21.88;19.47;15.36;26.52;21.24	5.53;11.32;12.69;18.81;18.9;18.33
ENSG00000159455	LCE2B	0	NA	NA	NA	No	0;0;0;0;0;0	0;0;0;0;0;0
ENSG00000177042	TMEM80	266.992	-0.123617	0.370782	0.608417	No	300.05;355.27;304.37;284.67;271.78;240.68	266.11;226.4;280.85;401.47;353.5;380.45
ENSG00000107651	SEC23IP	131.601	0.231966	0.10162	0.26626	No	173.4;143.77;140.4;151.55;104.4;137.33	135.03;67.92;155.5;100.57;109.43;131.78
ENSG00000006282	SPATA20	121.873	0.376078	0.0418152	0.140527	No	102.29;123.98;138.35;151.55;145.01;150.07	69.49;48.11;68.23;135.73;145.65;130.64
ENSG00000006283	CACNA1G	1.67248	0.337559	0.207654	0.427669	No	1.95;6.25;0;7.17;3.31;1.42	7.11;0;0;0;0;0
ENSG00000217442	SYCE3	0.473809	0.143584	0.366347	NA	No	0;0;0;2.05;0;5.66	0;0;0;0.82;0;0
ENSG00000253649	PRSS51	0	NA	NA	NA	No	0;0;0;0;0;0	0;0;0;0;0;0
ENSG00000158477	CD1A	0	NA	NA	NA	No	0;0;0;0;0;0	0;0;0;0;0;0
ENSG00000198718	TOGARAM1	55.1376	0.32178	0.0914504	0.247431	No	64.3;57.3;57.39;70.65;56.35;72.2	43.43;19.81;53.16;65.41;44.09;58.44
ENSG00000164037	SLC9B1	0.569832	-0.0240537	0.921987	NA	No	0;0;0;1.02;2.49;0	0;0;0;0.82;0.79;2.29
ENSG00000164035	EMCN	0.65094	0.0777048	0.767843	NA	No	0.97;1.04;0;2.05;0.83;0	1.58;0;0.79;0.82;0;0
ENSG00000164032	H2AFZ	5755.59	-0.450498	0.000886855	0.00620872	Down	4465.62;4836.24;5241.89;4291.5;5293.98;4683.26	7526.92;10372.12;6726.1;5194.57;5062.32;5081.06
ENSG00000164031	DNAJB14	88.3138	0.107778	0.411741	0.648945	No	96.44;85.43;80.96;106.49;69.6;103.35	84.49;70.75;84.1;85.85;66.92;103.13
ENSG00000198712	MT-CO2	70908.2	0.698795	4.47162e-08	9.18249e-07	Up	77716.79;82382.85;93674.6;93442.22;91233.98;92071.01	47100.08;54710.46;33234.62;50959.64;63497.03;71194.37
ENSG00000198715	GLMP	48.0674	0.466406	0.0103753	0.0474618	Up	46.76;57.3;76.86;48.13;82.86;79.28	39.48;73.58;37.29;39.25;50.39;48.13
ENSG00000164038	SLC9B2	21.412	-0.187841	0.497855	0.716507	No	33.12;22.92;9.22;27.65;30.66;18.4	16.58;8.49;21.42;40.88;34.64;41.25
ENSG00000164039	BDH2	25.1918	0.416082	0.062222	0.187408	No	25.33;37.51;23.57;36.86;29.83;50.97	18.16;19.81;31.73;32.71;27.56;11.46
ENSG00000100151	PICK1	89.4805	-0.0228057	0.880833	0.948491	No	89.62;90.64;111.7;81.92;62.97;94.85	87.65;124.52;84.1;103.02;81.09;69.9
ENSG00000100150	DEPDC5	14.1954	0.413276	0.135365	0.32338	No	14.61;16.67;10.25;14.34;24.03;12.74	8.69;8.49;7.93;9.81;22.04;5.73
ENSG00000100156	SLC16A8	0	NA	NA	NA	No	0;0;0;0;0;0	0;0;0;0;0;0
ENSG00000120063	GNA13	53.9715	0.331193	0.0272481	0.101302	No	58.45;58.34;63.54;46.08;75.4;70.79	41.85;45.28;50.78;49.88;53.54;49.28
ENSG00000100154	TTC28	0.148393	0.0181093	0.888338	NA	No	0;0;1.02;0;0.83;0	0;0;0;0.82;0;0
ENSG00000120068	HOXB8	37.2334	0.150186	0.451801	0.682299	No	33.12;22.92;31.77;36.86;58.83;33.98	30.01;36.79;35.7;26.98;37;30.94
ENSG00000230778	ANKRD63	0	NA	NA	NA	No	0;0;0;0;0;0	0;0;0;0;0;0
ENSG00000125743	SNRPD2	1345.83	-0.372678	0.0113647	0.0510899	No	1105.69;1332.52;1248.22;1115.11;1191.54;1128.34	1331.35;2764.96;1470.1;1292.72;1251.8;1281.15
ENSG00000125741	OPA3	270.557	-0.167224	0.203673	0.422503	No	265.95;299.01;256.2;192.51;271.78;208.11	268.48;237.72;234.83;284.54;340.9;313.98
ENSG00000125740	FOSB	165.485	-0.0934822	0.750555	0.88318	No	129.57;125.02;128.1;90.11;96.12;127.42	50.54;59.43;34.91;182.34;181.08;249.81
ENSG00000125746	EML2	142.686	-0.250121	0.103886	0.270103	No	115.93;114.6;130.15;143.36;127.61;99.1	98.71;101.88;119.8;167.62;211.78;169.6
ENSG00000125744	RTN2	18.439	0.246508	0.275052	0.510436	No	15.59;20.84;27.67;13.31;14.91;25.48	12.63;16.98;15.87;13.9;20.47;16.04
ENSG00000203546	AL139353.1	1.20046	0.395395	0.182255	0.393358	No	2.92;3.13;2.05;0;1.66;0	0;2.83;0;0.82;0.79;0
ENSG00000167608	TMC4	708.159	0.392259	0.0327314	0.116257	No	937.16;798.05;736.84;846.83;1028.3;737.6	383.77;410.36;395.09;834.01;919.56;830.8
ENSG00000124299	PEPD	302.471	1.14694	1.04887e-36	2.43122e-34	Up	414.02;438.62;515.48;449.53;493.85;487.01	199.78;195.27;195.17;215.86;218.08;216.58
ENSG00000167600	CYP2S1	159.697	0.604396	4.86833e-06	6.37593e-05	Up	123.72;162.53;155.77;171;209.64;179.8	112.13;158.48;117.42;91.58;102.35;83.65
ENSG00000167601	AXL	7.50955	1.58093	6.9819e-07	1.09491e-05	Up	8.77;14.59;16.4;16.38;22.37;8.49	5.53;8.49;0;0;3.94;1.15
ENSG00000167604	NFKBID	110.187	0.539055	3.00766e-05	0.000328339	Up	122.75;121.9;122.98;135.17;153.29;188.29	100.29;107.54;77.75;89.12;97.62;104.28
ENSG00000243989	ACY1	7.16164	-0.397053	0.212084	0.433636	No	3.9;5.21;11.27;9.22;6.63;0	4.74;2.83;4.76;16.35;9.45;16.04
ENSG00000042832	TG	0	NA	NA	NA	No	0;0;0;0;0;0	0;0;0;0;0;0
ENSG00000096717	SIRT1	95.1097	0.176462	0.195621	0.411601	No	107.16;75.01;104.53;117.76;95.29;137.33	115.29;96.22;88.06;75.22;93.69;89.38
ENSG00000046647	GEMIN8	28.7166	-0.531989	0.00570382	0.0294431	Down	19.48;35.42;18.45;28.67;22.37;18.4	38.69;42.45;32.53;38.43;34.64;30.94
ENSG00000166959	MS4A8	1.6335	-0.480392	0.0816507	0.227958	No	1.95;0;0;1.02;0;1.42	0;2.83;0;0;3.15;13.75
ENSG00000127241	MASP1	0.0459604	0	1	NA	No	0;0;0;0;0;0	0;0;0;0;0;0
ENSG00000127249	ATP13A4	0.622297	-0.417	0.071092	NA	No	0;0;0;0;0.83;0	0;0;0;3.27;3.15;2.29
ENSG00000215397	SCRT2	0	NA	NA	NA	No	0;0;0;0;0;0	0;0;0;0;0;0
ENSG00000136425	CIB2	18.1548	0.685925	0.0137268	0.059641	No	16.56;27.09;16.4;26.62;30.66;26.9	7.9;28.3;5.55;13.08;19.68;10.31
ENSG00000158195	WASF2	436.008	-0.495452	1.59158e-05	0.000184967	Down	424.74;395.9;415.05;353.27;372.87;342.61	547.23;319.8;534.72;596.89;673.93;577.55
ENSG00000128652	HOXD3	0	NA	NA	NA	No	0;0;0;0;0;0	0;0;0;0;0;0
ENSG00000128656	CHN1	0.559462	-0.245974	0.304829	NA	No	0;0;0;0;0;0	0.79;0;0.79;1.64;0;0
ENSG00000128654	MTX2	186.349	-0.352396	0.00218668	0.0133336	Down	176.33;176.07;159.87;135.17;155.78;162.81	241.63;274.51;193.58;170.89;213.36;168.45
ENSG00000128655	PDE11A	4.57003	-0.173776	0.601604	0.790571	No	4.87;1.04;2.05;3.07;0.83;8.49	1.58;2.83;2.38;4.09;10.23;2.29
ENSG00000276289	KCNE1B	0	NA	NA	NA	No	0;0;0;0;0;0	0;0;0;0;0;0
ENSG00000173542	MOB1B	27.0348	0.0398438	0.856663	0.937862	No	30.2;26.05;17.42;27.65;34.8;19.82	21.32;19.81;25.39;41.7;23.62;17.19
ENSG00000122035	RASL11A	1.31733	-0.497223	0.0975957	0.258907	No	0.97;0;0;0;0.83;0	1.58;0;0.79;3.27;3.15;1.15
ENSG00000173540	GMPPB	31.3039	-0.148927	0.51543	0.72959	No	27.28;21.88;35.87;35.84;28.17;24.07	45.01;42.45;46.01;25.35;18.9;20.63
ENSG00000157214	STEAP2	182.959	0.86006	3.47089e-07	5.86202e-06	Up	292.25;268.8;272.6;321.53;293.33;281.73	113.71;87.73;107.1;194.6;217.29;181.06
ENSG00000204099	NEU4	0.143689	0.0177858	0.889373	NA	No	0.97;0;0;0;0;0	0;0;0;0;0;0
ENSG00000122033	MTIF3	99.5623	-0.355764	0.00729651	0.0357971	Down	94.5;73.97;85.06;101.37;116.83;66.54	103.44;99.05;122.18;128.37;137.78;103.13
ENSG00000067141	NEO1	57.9749	0.415735	0.0151657	0.0646071	No	59.42;70.85;60.46;53.25;72.09;46.72	31.59;62.26;30.15;58.87;51.96;41.25
ENSG00000173548	SNX33	152.906	0.399099	0.00886906	0.0418848	Up	128.59;167.74;185.49;222.2;220.41;152.9	93.97;181.12;115.04;156.17;139.35;134.07
ENSG00000174010	KLHL15	86.9958	0.31	0.179166	0.389474	No	84.75;117.73;113.75;104.45;73.75;135.91	76.6;87.73;53.95;145.54;40.94;87.09
ENSG00000174013	FBXO45	201.004	-0.614835	0.000536436	0.00403065	Down	183.14;169.82;125.03;173.05;125.12;154.32	311.12;113.2;343.52;251.84;204.7;231.48
ENSG00000174015	SPERT	0.0877386	-0.0304883	0.793976	NA	No	0;0;0;0;0;0	1.58;0;0;0;0;0
ENSG00000158445	KCNB1	4.67664	0.217328	0.511185	0.726276	No	1.95;5.21;1.02;13.31;6.63;5.66	7.11;2.83;4.76;5.72;2.36;2.29
ENSG00000174016	FAM46D	0	NA	NA	NA	No	0;0;0;0;0;0	0;0;0;0;0;0
ENSG00000235118	FAM237A	0.0574076	0	1	NA	No	0;0;0;0;0;0	0;0;0;0;0;0
ENSG00000044090	CUL7	112.809	0.269526	0.0282326	0.103966	No	107.16;121.9;121.95;141.31;127.61;118.92	89.23;76.41;82.51;109.57;118.88;123.76
ENSG00000204323	SMIM5	5.98308	-0.481415	0.146036	0.340604	No	14.61;4.17;6.15;1.02;1.66;2.83	9.48;5.66;5.55;15.54;3.94;12.61
ENSG00000111412	C12orf49	515.904	0.29946	0.00735704	0.0360619	Up	655.62;677.2;650.75;523.25;521.19;574.79	594.6;577.33;513.3;384.3;458.99;394.2
ENSG00000163705	FANCD2OS	0.0895683	0	1	NA	No	0;0;0;0;0;0	0;0;0;0;0;0
ENSG00000130287	NCAN	0.0432475	0	1	NA	No	0;0;0;0;0;0	0;0;0;0;0;0
ENSG00000130283	GDF1	0	NA	NA	NA	No	0;0;0;0;0;0	0;0;0;0;0;0
ENSG00000087111	PIGS	194.271	-0.25979	0.00244801	0.0146629	Down	173.4;181.28;198.81;171;164.89;155.73	202.15;203.76;211.03;198.69;225.17;214.29
ENSG00000147206	NXF3	0.436674	-0.209093	0.285722	NA	No	0;0;0;0;0;0	0;0;0;0.82;2.36;1.15
ENSG00000250479	CHCHD10	224.515	-0.127445	0.289745	0.527015	No	196.78;182.32;174.22;175.1;206.32;261.91	167.41;240.55;247.53;242.03;202.34;213.14
ENSG00000154743	TSEN2	113.055	0.263703	0.121788	0.300157	No	115.93;139.61;101.46;168.96;114.35;82.11	90.02;67.92;87.27;119.38;117.31;104.28
ENSG00000159714	ZDHHC1	16.8755	-0.233432	0.370879	0.608459	No	17.54;18.75;10.25;22.53;20.72;25.48	24.48;16.98;10.31;22.89;33.85;28.65
ENSG00000159713	TPPP3	424.596	-0.478271	0.0119035	0.053145	No	339.99;339.64;417.1;539.64;475.62;600.27	444.57;506.58;384.78;804.57;886.5;861.74
ENSG00000185002	RFX6	15.8373	-0.50146	0.132749	0.318797	No	1.95;9.38;15.37;22.53;9.94;26.9	8.69;5.66;6.35;65.41;48.81;17.19
ENSG00000277224	HIST1H2BF	0.580469	-0.0572551	0.716553	NA	No	0;0;1.02;0;0;0	0;8.49;0;0;0;0
ENSG00000170222	ADPRM	43.397	0.387998	0.0507455	0.161731	No	55.53;71.89;38.94;65.53;67.12;38.22	29.22;42.45;36.49;51.51;35.43;59.59
ENSG00000121073	SLC35B1	184.322	0.0305787	0.822611	0.92119	No	217.24;242.75;199.84;155.64;172.35;120.34	218.73;186.78;203.1;160.26;166.12;152.41
ENSG00000171570	RAB4B-EGLN2	0	NA	NA	NA	No	0;0;0;0;0;0	0;0;0;0;0;0
ENSG00000120306	CYSTM1	1118.77	-0.537131	1.08125e-06	1.63064e-05	Down	950.8;986.63;1053.5;755.7;918.1;785.73	1138.67;1884.81;1174.97;1257.56;1317.93;1266.25
ENSG00000171574	ZNF584	18.5339	0.206286	0.416882	0.653516	No	18.51;16.67;22.55;18.43;19.89;22.65	15.79;19.81;24.59;7.36;9.45;25.21
ENSG00000111405	ENDOU	0.918763	-0.119399	0.615492	0.800149	No	0;0;0;2.05;2.49;0	0;0;0;5.72;1.57;0
ENSG00000111404	RERGL	0.0437387	-0.0154164	0.894944	NA	No	0;0;0;0;0;0	0;0;0;0;0.79;0
ENSG00000135502	SLC26A10	0	NA	NA	NA	No	0;0;0;0;0;0	0;0;0;0;0;0
ENSG00000135503	ACVR1B	71.3623	-0.275187	0.115717	0.289824	No	66.24;59.39;60.46;66.56;63.8;63.71	53.7;67.92;43.63;104.66;102.35;92.82
ENSG00000087128	TMPRSS11E	0.161031	-0.000443432	0.997316	NA	No	0.97;0;0;0;0;0	0;0;0;0;0;1.15
ENSG00000135506	OS9	333.286	0.11948	0.191729	0.406192	No	317.58;364.65;359.71;346.11;377.02;366.68	292.96;308.48;263.4;379.39;362.16;348.36
ENSG00000041802	LSG1	213.015	-0.15713	0.400987	0.638597	No	223.09;147.94;172.17;273.4;128.43;186.88	271.64;116.03;269.74;261.65;192.1;147.83
ENSG00000276911	BX248415.1	0	NA	NA	NA	No	0;0;0;0;0;0	0;0;0;0;0;0
ENSG00000273398	AC017083.3	0.0438693	-0.0154164	0.894944	NA	No	0;0;0;0;0;0	0.79;0;0;0;0;0
ENSG00000174903	RAB1B	491.958	-0.176987	0.24921	0.480318	No	414.02;549.05;567.74;397.3;652.12;438.88	503.01;990.52;537.1;493.86;473.17;477.85
ENSG00000283268	TEX54	0	NA	NA	NA	No	0;0;0;0;0;0	0;0;0;0;0;0
ENSG00000102763	VWA8	301.299	-0.203831	0.0869552	0.238471	No	297.12;214.62;227.51;313.34;343.87;235.01	297.7;350.93;284.82;329.52;373.18;263.56
ENSG00000102760	RGCC	73.507	2.79038	1.27901e-48	5.41054e-46	Up	200.68;165.65;193.69;143.36;135.06;154.32	26.06;25.47;23.01;11.45;18.9;17.19
ENSG00000198455	ZXDB	0	NA	NA	NA	No	0;0;0;0;0;0	0;0;0;0;0;0
ENSG00000198453	ZNF568	5.00482	-0.11954	0.718509	0.865576	No	4.87;5.21;3.07;5.12;5.8;5.66	2.37;8.49;2.38;7.36;10.23;4.58
ENSG00000109790	KLHL5	29.9966	0.966815	8.88655e-07	1.36824e-05	Up	58.45;36.46;39.97;58.37;58.83;53.8	16.58;14.15;27.77;33.52;22.83;27.5
ENSG00000147488	ST18	0.481925	-0.0456629	0.817957	NA	No	0;0;1.02;1.02;0;1.42	0;2.83;2.38;0;0;0
ENSG00000109794	FAM149A	51.0045	-0.506712	0.00772895	0.0374732	Down	44.81;38.55;44.07;62.46;65.46;56.63	56.85;65.09;54.74;90.76;74.01;115.74
ENSG00000147485	PXDNL	0.230169	0.0750146	0.520519	NA	No	0;0;0;0;4.14;0	0;0;0;0;0;0
ENSG00000147481	SNTG1	0	NA	NA	NA	No	0;0;0;0;0;0	0;0;0;0;0;0
ENSG00000250349	AF241726.2	0	NA	NA	NA	No	0;0;0;0;0;0	0;0;0;0;0;0
ENSG00000068885	IFT80	23.4055	-0.360281	0.0992637	0.261687	No	23.38;16.67;21.52;21.5;21.54;19.82	24.48;22.64;26.97;20.44;32.28;37.82
ENSG00000136856	SLC2A8	47.2513	0.277319	0.113486	0.286483	No	53.58;62.51;43.04;46.08;43.92;46.72	43.43;45.28;42.05;33.52;30.7;49.28
ENSG00000136854	STXBP1	119.08	-0.495905	0.000250694	0.00209275	Down	97.42;123.98;76.86;84.99;87.83;107.6	120.03;164.14;115.04;155.35;148.8;131.78
ENSG00000132570	PCBD2	20.111	0.158807	0.481829	0.703757	No	11.69;20.84;23.57;17.41;17.4;25.48	15.79;28.3;14.28;13.9;17.32;18.33
ENSG00000136859	ANGPTL2	1.99401	1.12618	0.000156157	0.00139268	Up	0;7.29;8.2;11.26;2.49;2.83	0;2.83;0;0;0;0
ENSG00000065457	ADAT1	95.4474	0.354422	0.00925451	0.0432943	Up	95.47;103.14;104.53;93.18;101.92;96.27	102.65;53.77;74.58;53.97;85.82;77.92
ENSG00000172081	MOB3A	41.4383	0.516519	0.00585336	0.0301414	Up	41.89;46.88;46.12;46.08;38.94;82.11	26.06;39.62;30.94;40.07;33.07;34.38
ENSG00000172086	KRCC1	130.715	-0.335341	0.0841419	0.232755	No	119.82;118.77;96.33;148.48;141.69;158.56	104.23;82.07;130.9;222.4;222.02;237.21
ENSG00000183826	BTBD9	48.1493	0.522418	0.00655229	0.0328256	Up	59.42;70.85;37.92;53.25;53.86;90.61	30.01;39.62;37.29;50.69;35.43;51.57
ENSG00000108774	RAB5C	155.734	-0.0185804	0.898816	0.956909	No	155.87;112.52;179.34;140.29;133.41;130.25	171.35;200.93;168.99;97.3;129.12;111.16
ENSG00000078269	SYNJ2	55.4469	-0.0118158	0.944749	0.978011	No	56.5;44.8;59.44;43.01;62.97;41.06	41.85;84.9;56.33;50.69;40.15;55
ENSG00000108771	DHX58	11.5614	1.05178	0.000651054	0.00474644	Up	13.64;13.54;22.55;23.55;19.89;25.48	2.37;0;0.79;16.35;10.23;9.17
ENSG00000146281	PM20D2	74.097	0.0984662	0.528791	0.73844	No	68.19;79.18;59.44;71.68;99.43;49.55	69.49;39.62;83.3;62.96;64.56;69.9
ENSG00000146282	RARS2	83.2556	0.0117689	0.934169	0.972164	No	76.96;89.6;63.54;63.49;94.46;82.11	67.12;101.88;99.96;75.22;70.07;61.88
ENSG00000146285	SCML4	0.0541209	0.0147273	0.899615	NA	No	0.97;0;0;0;0;0	0;0;0;0;0;0
ENSG00000063854	HAGH	133.52	-0.299403	0.0564448	0.174927	No	108.13;129.19;118.88;74.75;125.95;109.01	116.87;203.76;91.24;154.54;139.35;144.39
ENSG00000066379	ZNRD1	222.337	0.00756987	0.946658	0.978644	No	266.92;238.58;200.86;193.53;207.98;206.7	194.25;314.14;195.96;192.97;226.74;216.58
ENSG00000132394	EEFSEC	134.932	-0.0626988	0.64372	0.819942	No	110.08;97.93;141.42;123.9;161.58;126	102.65;127.35;122.97;159.44;138.56;146.68
ENSG00000145390	USP53	58.5757	0.210733	0.179333	0.389537	No	56.5;77.1;59.44;64.51;57.17;62.29	45.01;39.62;55.54;52.33;59.05;65.32
ENSG00000145391	SETD7	219.137	0.067472	0.593817	0.786189	No	216.27;262.54;191.64;173.05;197.21;165.64	217.94;198.1;217.38;171.71;205.48;138.66
ENSG00000276203	ANKRD20A3	0.454066	0.135056	0.49686	NA	No	0;2.08;2.05;0;0;0	0;0;0;0;0;1.15
ENSG00000133627	ACTR3B	109.018	-0.273798	0.0412178	0.138961	No	87.68;78.14;106.58;82.94;106.06;84.94	112.13;172.63;118.21;101.39;92.11;96.26
ENSG00000138639	ARHGAP24	7.18016	-0.994708	0.00191796	0.01198	Down	5.85;0;5.12;6.14;5.8;9.91	9.48;5.66;7.93;15.54;25.19;20.63
ENSG00000139946	PELI2	18.3862	0.65564	0.00658706	0.0329762	Up	32.15;29.17;15.37;33.79;35.63;38.22	12.63;28.3;17.45;22.89;11.02;22.92
ENSG00000053108	FSTL4	0.613122	0.285102	0.244171	NA	No	1.95;2.08;2.05;0;0.83;0	1.58;0;0;0;0;0
ENSG00000280778	AC243547.3	0	NA	NA	NA	No	0;0;0;0;0;0	0;0;0;0;0;0
ENSG00000101442	ACTR5	34.867	-0.53518	0.00822914	0.0394239	Down	36.04;23.96;18.45;31.74;31.49;18.4	41.06;50.94;60.3;31.07;33.07;32.09
ENSG00000101443	WFDC2	76.8415	1.48112	3.24898e-16	1.99913e-14	Up	150.02;172.95;214.18;161.79;116.01;144.41	39.48;59.43;34.91;56.42;67.71;64.17
ENSG00000101440	ASIP	0	NA	NA	NA	No	0;0;0;0;0;0	0;0;0;0;0;0
ENSG00000101441	CST4	1.55982	-0.5442	0.0935305	0.251331	No	0;0;3.07;2.05;1.66;0	2.37;0;3.17;2.45;4.72;3.44
ENSG00000101446	SPINT3	0	NA	NA	NA	No	0;0;0;0;0;0	0;0;0;0;0;0
ENSG00000101447	FAM83D	260.214	0.037057	0.79779	0.909157	No	231.85;249;249.03;235.52;218.75;232.18	307.17;285.83;279.26;184.79;196.82;131.78
ENSG00000101444	AHCY	1048.12	-0.0965701	0.356978	0.595526	No	912.8;985.59;891.58;912.37;1167.51;945.71	1063.65;653.74;1139.26;1115.28;1142.37;1077.17
ENSG00000101445	PPP1R16B	0.0454254	-0.0154164	0.894944	NA	No	0;0;0;0;0;0	0;0;0;0.82;0;0
ENSG00000145649	GZMA	0	NA	NA	NA	No	0;0;0;0;0;0	0;0;0;0;0;0
ENSG00000101448	EPPIN	0.614731	-0.0320558	0.897929	NA	No	0;1.04;0;1.02;0;2.83	0;0;1.59;0;1.57;1.15
ENSG00000214063	TSPAN4	55.5676	-0.0793356	0.665366	0.834936	No	48.71;55.22;62.51;64.51;71.26;52.38	78.96;79.24;83.3;49.06;44.88;46.98
ENSG00000137812	KNL1	50.6032	-0.367852	0.0355065	0.123597	No	37.02;33.34;47.14;49.15;25.69;43.89	52.91;65.09;52.36;34.34;56.69;53.86
ENSG00000172339	ALG14	108.061	0.268799	0.0361162	0.125359	No	153.92;144.82;152.7;101.37;140.86;104.76	101.07;121.69;119;108.75;97.62;119.18
ENSG00000137814	HAUS2	200.176	-0.122369	0.378433	0.615244	No	172.43;181.28;232.63;172.03;170.69;179.8	232.95;280.17;247.53;150.45;156.67;161.58
ENSG00000137815	RTF1	465.476	0.1884	0.0751055	0.215218	No	569.89;447.99;476.54;504.82;404.36;417.64	467.47;268.85;483.16;423.55;388.92;403.37
ENSG00000137817	PARP6	82.8329	0.990689	1.83191e-10	5.5353e-09	Up	105.21;147.94;144.5;83.97;163.24;106.18	52.91;50.94;53.95;71.14;64.56;67.61
ENSG00000137818	RPLP1	10714.3	-0.580284	5.37208e-06	6.92842e-05	Down	9100.75;9391.19;8273.27;8560.47;9691.41;8745	9348.63;20778.2;10869.82;13593.54;13737.53;13370.72
ENSG00000137819	PAQR5	282.686	-0.214637	0.112276	0.284106	No	301.02;283.38;254.15;243.71;220.41;243.51	298.49;413.19;364.95;256.74;227.53;265.86
ENSG00000112320	SOBP	2.9519	1.75589	1.33719e-07	2.46745e-06	Up	9.74;4.17;7.17;4.1;13.26;9.91	0.79;0;0;0.82;1.57;0
ENSG00000172336	POP7	478.434	-0.105099	0.499897	0.717857	No	470.53;480.29;484.73;381.94;390.27;416.23	521.96;783.92;540.28;329.52;328.3;359.82
ENSG00000173068	BNC2	0.0864949	0	1	NA	No	0;0;0;0;0;0	0;0;0;0;0;0
ENSG00000173065	FAM222B	270.284	-0.0874234	0.483584	0.704983	No	237.7;249;226.48;323.58;271.78;261.91	306.38;141.5;300.68;315.62;288.15;287.63
ENSG00000173064	HECTD4	143.561	0.375736	0.0341019	0.120016	No	141.26;210.45;159.87;168.96;171.52;152.9	89.23;70.75;111.86;104.66;181.87;190.22
ENSG00000170647	TMEM133	4.25642	-0.145519	0.659188	0.830909	No	5.85;3.13;3.07;7.17;1.66;1.42	3.95;5.66;7.93;4.09;3.15;2.29
ENSG00000138092	CENPO	23.4596	0.0917246	0.704013	0.857542	No	27.28;25;28.69;19.46;9.94;14.16	20.53;22.64;19.04;16.35;22.04;16.04
ENSG00000138095	LRPPRC	675.448	-0.0249617	0.751639	0.883739	No	701.41;665.74;615.91;727.03;756.52;668.23	744.64;543.37;627.55;727.71;795.17;735.69
ENSG00000267855	NDUFA7	6.27541	0.0257237	0.935235	0.972836	No	2.92;8.33;6.15;9.22;3.31;11.33	7.11;5.66;3.17;7.36;9.45;5.73
ENSG00000054148	PHPT1	72.3922	-0.602327	4.69496e-05	0.000488883	Down	49.68;58.34;66.61;55.29;58;50.97	75.02;133.01;83.3;80.13;88.96;87.09
ENSG00000080618	CPB2	0	NA	NA	NA	No	0;0;0;0;0;0	0;0;0;0;0;0
ENSG00000085224	ATRX	774.418	0.0325728	0.844377	0.931766	No	792.98;687.62;748.11;899.05;685.26;814.05	767.54;277.34;785.43;933.76;821.15;905.29
ENSG00000144119	C1QL2	0	NA	NA	NA	No	0;0;0;0;0;0	0;0;0;0;0;0
ENSG00000144118	RALB	80.0478	0.0201081	0.896841	0.956017	No	83.78;63.55;72.76;56.32;80.38;83.53	78.96;59.43;80.13;46.61;74.01;90.53
ENSG00000144115	THNSL2	25.7872	0.882174	0.000301895	0.00245713	Up	28.25;35.42;40.99;46.08;48.06;41.06	11.84;25.47;8.73;24.53;34.64;13.75
ENSG00000100311	PDGFB	84.4283	1.16546	3.30494e-10	9.72571e-09	Up	134.44;161.49;135.27;90.11;87;89.19	52.91;62.26;57.12;49.88;35.43;35.52
ENSG00000150433	TMEM218	44.9316	-0.48331	0.0229341	0.088742	No	40.92;38.55;33.82;52.22;38.94;21.24	55.28;96.22;65.85;44.97;37.79;44.69
ENSG00000100312	ACR	0	NA	NA	NA	No	0;0;0;0;0;0	0;0;0;0;0;0
ENSG00000100314	CABP7	0.594564	-0.598554	0.0126677	NA	No	0;0;0;0;0;0	1.58;0;0.79;3.27;0.79;3.44
ENSG00000100316	RPL3	5893.37	-0.500631	3.78747e-11	1.25662e-09	Down	4911.79;4937.3;4996.96;5075.87;5111.69;5235.39	5784.95;7160.02;6377.02;7842.96;8002.08;7855.35
ENSG00000100319	ZMAT5	87.5776	-0.113109	0.410863	0.648031	No	73.06;126.06;92.23;97.28;83.69;109.01	89.23;116.03;99.96;124.28;111.01;90.53
ENSG00000104679	R3HCC1	32.5129	-0.098846	0.581304	0.777206	No	27.28;36.46;32.79;26.62;33.14;25.48	38.69;45.28;30.94;31.07;31.49;25.21
ENSG00000110680	CALCA	0	NA	NA	NA	No	0;0;0;0;0;0	0;0;0;0;0;0
ENSG00000203782	LOR	0	NA	NA	NA	No	0;0;0;0;0;0	0;0;0;0;0;0
ENSG00000203783	PRR9	0.0459604	0	1	NA	No	0;0;0;0;0;0	0;0;0;0;0;0
ENSG00000203780	FANK1	8.26075	0.0462452	0.885757	0.95125	No	11.69;10.42;4.1;8.19;15.74;1.42	3.95;5.66;6.35;2.45;16.53;14.9
ENSG00000203786	KPRP	0	NA	NA	NA	No	0;0;0;0;0;0	0;0;0;0;0;0
ENSG00000156876	SASS6	110.585	0.162382	0.345052	0.582697	No	120.8;110.44;115.8;179.2;114.35;89.19	116.87;113.2;94.41;80.13;142.5;101.99
ENSG00000156875	MFSD14A	0.0463208	0	1	NA	No	0;0;0;0;0;0	0;0;0;0;0;0
ENSG00000203785	SPRR2E	0.0518611	0	1	NA	No	0;0;0;0;0;0	0;0;0;0;0;0
ENSG00000112818	MEP1A	0.599456	-0.278009	0.168825	NA	No	0;0;0;0;0;0	0;0;0.79;1.64;0.79;3.44
ENSG00000182938	OTOP3	0	NA	NA	NA	No	0;0;0;0;0;0	0;0;0;0;0;0
ENSG00000181374	CCL13	0	NA	NA	NA	No	0;0;0;0;0;0	0;0;0;0;0;0
ENSG00000275572	GRIFIN	0	NA	NA	NA	No	0;0;0;0;0;0	0;0;0;0;0;0
ENSG00000144426	NBEAL1	28.9955	0.0403355	0.869034	0.943132	No	51.63;25;21.52;39.94;14.09;28.31	22.9;5.66;38.87;26.98;33.85;37.82
ENSG00000181378	CFAP65	9.56232	0.242666	0.432169	0.666551	No	4.87;8.33;6.15;7.17;8.29;22.65	0.79;8.49;6.35;8.18;14.17;5.73
ENSG00000182931	WFDC10B	0.315038	0.100079	0.502387	NA	No	0;1.04;0;3.07;0;0	0;0;0;0;0;0
ENSG00000112812	PRSS16	63.4597	0.669172	0.000219809	0.00187186	Up	95.47;102.1;118.88;111.61;84.52;79.28	56.85;67.92;46.81;55.6;81.88;52.71
ENSG00000182934	SRPRA	467.971	-0.153202	0.0717907	0.208133	No	434.48;470.91;534.95;382.97;478.94;492.68	544.86;625.44;511.72;436.63;514.1;507.65
ENSG00000064195	DLX3	0.27038	0.0414854	0.827247	NA	No	0;1.04;0;0;0.83;1.42	0;0;0.79;0;0.79;0
ENSG00000064199	SPA17	130.87	-0.211082	0.187905	0.400244	No	167.56;104.18;112.73;132.09;139.21;111.84	180.83;212.25;121.38;132.46;132.27;135.22
ENSG00000086758	HUWE1	273.787	0.276497	0.00460657	0.0246047	Up	255.23;295.88;322.81;275.45;309.9;322.79	225.05;220.74;211.03;262.47;265.32;272.73
ENSG00000100722	ZC3H14	156.302	0.331956	0.00738417	0.0361538	Up	190.94;155.23;143.47;198.65;210.47;167.06	156.35;104.71;126.14;120.2;152.74;170.74
ENSG00000169660	HEXDC	16.8432	0.0561828	0.809038	0.914234	No	22.41;14.59;20.5;16.38;14.09;12.74	17.37;5.66;20.63;17.17;15.75;13.75
ENSG00000156299	TIAM1	1.13342	0.252185	0.390554	0.628011	No	0;2.08;0;4.1;0.83;1.42	0;0;2.38;0;0;1.15
ENSG00000156298	TSPAN7	0.641255	0.376398	0.124128	NA	No	0.97;2.08;1.02;0;1.66;1.42	0;2.83;0;0;0;0
ENSG00000168398	BDKRB2	0	NA	NA	NA	No	0;0;0;0;0;0	0;0;0;0;0;0
ENSG00000168393	DTYMK	579.281	-0.287316	0.125373	0.305826	No	528;601.14;515.48;332.79;354.64;504	608.03;916.94;821.92;457.89;368.45;367.84
ENSG00000269533	AC003002.3	0	NA	NA	NA	No	0;0;0;0;0;0	0;0;0;0;0;0
ENSG00000168397	ATG4B	216.222	-0.0647094	0.507637	0.723693	No	177.3;210.45;185.49;218.11;197.21;198.2	193.46;254.7;214.21;206.05;196.82;195.95
ENSG00000168395	ING5	46.1966	-0.163142	0.377305	0.614415	No	47.73;46.88;24.6;53.25;36.46;49.55	45.8;36.79;67.44;40.07;43.3;52.71
ENSG00000168394	TAP1	61.4593	2.19692	1.2623e-29	2.11479e-27	Up	113.98;112.52;133.23;174.08;132.58;128.83	24.48;8.49;15.07;31.07;31.49;32.09
ENSG00000197822	OCLN	676.301	-0.119964	0.144418	0.33818	No	663.41;610.52;642.55;669.68;753.21;654.07	641.19;676.38;651.35;742.43;805.4;826.22
ENSG00000197826	C4orf22	0.14718	-0.000421776	0.997385	NA	No	0;0;0;0;0.83;0	0;0;0;0;0.79;0
ENSG00000228083	IFNA14	0	NA	NA	NA	No	0;0;0;0;0;0	0;0;0;0;0;0
ENSG00000180425	C11orf71	43.1748	-0.0617771	0.769055	0.892842	No	35.07;52.09;50.22;46.08;39.77;35.39	26.06;82.07;37.29;58.87;44.09;36.67
ENSG00000180424	DEFB123	0	NA	NA	NA	No	0;0;0;0;0;0	0;0;0;0;0;0
ENSG00000180423	HARBI1	19.7347	0.102348	0.667163	0.836103	No	22.41;14.59;28.69;24.58;23.2;19.82	17.37;28.3;31.73;22.89;14.96;10.31
ENSG00000103152	MPG	315.123	-0.928917	1.94425e-19	1.55918e-17	Down	222.11;234.42;231.61;218.11;174.01;222.27	330.07;421.68;378.43;479.15;463.72;443.48
ENSG00000151470	C4orf33	55.0875	-0.164001	0.33046	0.570023	No	75.99;48.97;70.71;49.15;42.26;65.12	54.49;56.6;64.26;71.14;56.69;91.67
ENSG00000123500	COL10A1	0	NA	NA	NA	No	0;0;0;0;0;0	0;0;0;0;0;0
ENSG00000103154	NECAB2	0.786345	0.565726	0.0319565	NA	No	0.97;1.04;6.15;2.05;0.83;0	0;0;0;0;0;1.15
ENSG00000151475	SLC25A31	0.0569338	0.0147273	0.899615	NA	No	0;0;1.02;0;0;0	0;0;0;0;0;0
ENSG00000156127	BATF	0.184062	0.0448709	0.700721	NA	No	0;0;0;0;2.49;0	0;0;0;0;0;0
ENSG00000153187	HNRNPU	1582.13	-0.0940412	0.327452	0.566488	No	1586.93;1522.14;1545.41;1664.99;1615.79;1572.88	1835.14;2283.85;1810.45;1455.43;1443.9;1377.41
ENSG00000013523	ANGEL1	18.9234	-0.0998938	0.70575	0.858272	No	9.74;11.46;27.67;21.5;14.09;12.74	11.84;2.83;14.28;29.44;25.98;14.9
ENSG00000142515	KLK3	0.136276	-0.0455601	0.696352	NA	No	0;0;0;0;0;0	0;0;0;2.45;0;0
ENSG00000142511	GPR32	0.0922813	0	1	NA	No	0;0;0;0;0;0	0;0;0;0;0;0
ENSG00000142513	ACP4	0	NA	NA	NA	No	0;0;0;0;0;0	0;0;0;0;0;0
ENSG00000142512	SIGLEC10	2.92233	-0.215832	0.519176	0.732021	No	6.82;2.08;0;1.02;2.49;2.83	2.37;0;3.97;2.45;3.94;6.88
ENSG00000068745	IP6K2	387.116	0.0609298	0.494783	0.714048	No	409.15;455.29;437.59;385.02;439.99;373.75	350.6;466.96;328.45;430.09;436.95;407.95
ENSG00000168539	CHRM1	0.666245	0.0046925	0.981727	NA	No	0;0;0;2.05;3.31;0	0;0;0;1.64;0;3.44
ENSG00000167889	MGAT5B	0.436064	0.321212	0.162771	NA	No	0.97;1.04;0;2.05;0.83;0	0;0;0;0;0;0
ENSG00000065717	TLE2	3.33279	0.372458	0.263389	0.497244	No	0;2.08;2.05;11.26;3.31;2.83	0.79;2.83;0.79;2.45;4.72;0
ENSG00000163704	PRRT3	5.61589	0.116717	0.706763	0.858887	No	6.82;11.46;9.22;4.1;3.31;4.25	5.53;2.83;5.55;6.54;7.87;4.58
ENSG00000184428	TOP1MT	91.9711	0.296305	0.0162146	0.0680981	No	113.98;118.77;94.28;102.4;94.46;104.76	78.18;90.56;69.82;77.68;96.05;100.84
ENSG00000163701	IL17RE	11.7525	-0.512897	0.0770171	0.218953	No	5.85;5.21;6.15;10.24;9.11;7.08	5.53;19.81;3.97;14.72;14.96;17.19
ENSG00000167880	EVPL	71.6322	-0.0154086	0.914697	0.964156	No	62.35;58.34;73.79;86.01;58.83;66.54	65.54;65.09;55.54;72.77;79.52;69.9
ENSG00000167881	SRP68	477.899	-0.0250734	0.798299	0.909408	No	414.02;494.88;572.87;439.29;570.91;427.55	487.21;611.29;541.86;410.46;466.87;484.73
ENSG00000055950	MRPL43	831.478	-0.178801	0.0141076	0.0610141	No	766.68;756.38;889.53;750.58;768.12;731.94	895.46;1112.21;871.9;864.26;792.81;803.3
ENSG00000055957	ITIH1	0.0892947	-0.0304883	0.793976	NA	No	0;0;0;0;0;0	0.79;0;0;0.82;0;0
ENSG00000055955	ITIH4	0.0437387	-0.0154164	0.894944	NA	No	0;0;0;0;0;0	0;0;0;0;0.79;0
ENSG00000136840	ST6GALNAC4	33.4955	-0.191957	0.271073	0.505946	No	38.97;33.34;38.94;19.46;29.83;36.81	37.11;39.62;40.46;33.52;40.94;35.52
ENSG00000259384	GH1	0	NA	NA	NA	No	0;0;0;0;0;0	0;0;0;0;0;0
ENSG00000263761	GDF2	0	NA	NA	NA	No	0;0;0;0;0;0	0;0;0;0;0;0
ENSG00000204963	PCDHA7	0.0454254	-0.0154164	0.894944	NA	No	0;0;0;0;0;0	0;0;0;0.82;0;0
ENSG00000115137	DNAJC27	6.00565	0.129046	0.677633	0.84249	No	3.9;5.21;8.2;3.07;8.29;5.66	4.74;0;6.35;2.45;6.3;8.02
ENSG00000132549	VPS13B	14.8692	-0.430271	0.124039	0.303655	No	21.43;6.25;10.25;4.1;11.6;7.08	15.79;25.47;13.49;17.99;10.23;12.61
ENSG00000115138	POMC	0	NA	NA	NA	No	0;0;0;0;0;0	0;0;0;0;0;0
ENSG00000051180	RAD51	143.951	-0.18034	0.241535	0.471249	No	118.85;118.77;135.27;103.42;129.26;120.34	166.62;195.27;159.47;101.39;137.78;81.36
ENSG00000205436	EXOC3L4	2.09973	-0.0464209	0.888423	0.95266	No	1.95;5.21;0;4.1;1.66;1.42	0;2.83;2.38;4.09;3.94;2.29
ENSG00000205439	KRTAP12-3	0	NA	NA	NA	No	0;0;0;0;0;0	0;0;0;0;0;0
ENSG00000157456	CCNB2	1294.73	-0.185787	0.116817	0.291757	No	1196.29;1123.11;1242.07;1004.52;1214.74;1200.54	1342.4;1932.92;1502.62;1008.99;1160.47;1064.57
ENSG00000166289	PLEKHF1	6.98773	1.11528	0.000264473	0.00219262	Up	16.56;11.46;11.27;8.19;8.29;21.24	2.37;5.66;3.97;4.09;7.09;3.44
ENSG00000157450	RNF111	50.0791	0.29632	0.0724023	0.209386	No	51.63;48.97;56.36;62.46;44.74;75.03	42.64;22.64;49.19;40.88;52.75;50.42
ENSG00000108984	MAP2K6	33.7212	2.98956e-05	0.999914	0.999923	No	48.71;43.76;54.31;34.82;40.6;42.47	24.48;33.96;19.04;49.88;67.71;68.76
ENSG00000165959	CLMN	130.392	-0.00910176	0.946059	0.978321	No	127.62;111.48;92.23;138.24;130.09;144.41	125.55;73.58;113.45;155.35;139.35;120.32
ENSG00000149527	PLCH2	2.39382	-0.902447	0.00568737	0.0293906	No	0.97;0;1.02;0;0;1.42	0.79;8.49;3.97;2.45;1.57;8.02
ENSG00000165953	SERPINA12	0	NA	NA	NA	No	0;0;0;0;0;0	0;0;0;0;0;0
ENSG00000127990	SGCE	0.0438693	-0.0154164	0.894944	NA	No	0;0;0;0;0;0	0.79;0;0;0;0;0
ENSG00000127993	RBM48	38.7434	0.475733	0.0101998	0.0468486	Up	61.37;38.55;46.12;29.7;44.74;55.21	29.22;31.13;26.18;38.43;36.22;29.79
ENSG00000162078	ZG16B	41.3747	-0.613668	0.00062518	0.00458547	Down	33.12;35.42;30.74;24.58;36.46;32.56	40.27;59.43;49.19;51.51;52.75;58.44
ENSG00000127995	CASD1	25.453	-0.0867619	0.684302	0.846052	No	31.17;19.8;22.55;21.5;25.69;26.9	26.85;2.83;19.04;30.25;29.92;38.96
ENSG00000162076	FLYWCH2	1.40458	-0.177342	0.580493	0.776674	No	1.95;1.04;1.02;1.02;0.83;0	3.16;2.83;0;1.64;0.79;1.15
ENSG00000182111	ZNF716	1.60482	0.173929	0.590817	0.783735	No	0.97;3.13;1.02;3.07;0.83;1.42	1.58;0;1.59;0.82;2.36;0
ENSG00000166750	SLFN5	48.748	1.60969	5.06313e-15	2.76365e-13	Up	114.95;83.35;93.26;129.02;90.32;113.26	20.53;11.32;23.01;40.07;36.22;44.69
ENSG00000162073	PAQR4	108.193	-1.14834	7.48874e-18	5.32424e-16	Down	59.42;44.8;61.49;46.08;62.15;59.46	128.71;175.46;121.38;98.12;136.99;127.2
ENSG00000157985	AGAP1	224.155	0.0447102	0.655987	0.828653	No	209.45;207.33;225.46;247.8;217.92;253.42	196.62;209.42;184.85;245.3;233.04;245.23
ENSG00000254245	PCDHGA3	0	NA	NA	NA	No	0;0;0;0;0;0	0;0;0;0;0;0
ENSG00000165480	SKA3	147.242	-0.17949	0.250811	0.482159	No	119.82;128.15;161.92;104.45;125.95;133.08	198.99;144.33;182.47;144.73;115.73;91.67
ENSG00000165487	MICU2	237.143	-0.17536	0.0593607	0.181602	No	213.34;204.2;229.56;206.84;245.27;239.26	250.32;246.21;303.86;226.49;240.13;244.08
ENSG00000178235	SLITRK1	0	NA	NA	NA	No	0;0;0;0;0;0	0;0;0;0;0;0
ENSG00000178234	GALNT11	58.2543	0.422217	0.00977388	0.0452858	Up	53.58;60.43;54.31;84.99;57.17;63.71	33.95;67.92;34.91;47.42;48.81;52.71
ENSG00000178233	TMEM151B	0	NA	NA	NA	No	0;0;0;0;0;0	0;0;0;0;0;0
ENSG00000206013	IFITM5	0	NA	NA	NA	No	0;0;0;0;0;0	0;0;0;0;0;0
ENSG00000005381	MPO	0.192428	0.0448709	0.700721	NA	No	0;0;0;2.05;0;1.42	0;0;0;0;0;0
ENSG00000154188	ANGPT1	20.4695	-0.593619	0.0121493	0.0540001	No	17.54;13.54;14.35;12.29;14.91;22.65	30.01;22.64;18.25;31.89;29.13;18.33
ENSG00000158604	TMED4	711.892	-0.138459	0.162165	0.365721	No	603.99;644.9;709.17;690.16;730;699.37	668.83;1069.76;652.14;749.79;677.07;731.1
ENSG00000242247	ARFGAP3	32.5742	0.172092	0.399473	0.637097	No	34.1;27.09;43.04;24.58;39.77;24.07	20.53;28.3;21.42;21.26;35.43;45.84
ENSG00000009724	MASP2	0.653201	-0.224122	0.301287	NA	No	0;1.04;0;0;0;0	3.16;2.83;0.79;0;0;0
ENSG00000185467	KPNA7	3.55326	0.146309	0.662239	0.832577	No	4.87;5.21;9.22;1.02;3.31;1.42	5.53;2.83;5.55;1.64;1.57;3.44
ENSG00000282419	TEX13D	0	NA	NA	NA	No	0;0;0;0;0;0	0;0;0;0;0;0
ENSG00000101161	PRPF6	423.455	0.117323	0.264613	0.498535	No	360.44;474.04;499.08;376.82;516.22;366.68	393.24;455.64;375.26;412.1;400.73;365.55
ENSG00000101160	CTSZ	62.2465	0.617319	5.78625e-05	0.000585931	Up	69.17;64.59;93.26;81.92;68.77;90.61	61.59;53.77;50.78;44.15;41.73;45.84
ENSG00000121270	ABCC11	0.237707	-0.0412727	0.824177	NA	No	0;0;0;0;0.83;0	0.79;0;0.79;0;0;0
ENSG00000121274	PAPD5	142.754	-0.254375	0.173532	0.381844	No	131.51;82.31;96.33;190.46;96.95;100.52	171.35;93.39;203.1;155.35;108.65;104.28
ENSG00000171777	RASGRP4	0	NA	NA	NA	No	0;0;0;0;0;0	0;0;0;0;0;0
ENSG00000171773	NXNL1	0	NA	NA	NA	No	0;0;0;0;0;0	0;0;0;0;0;0
ENSG00000171772	SYCE1	0	NA	NA	NA	No	0;0;0;0;0;0	0;0;0;0;0;0
ENSG00000175213	ZNF408	19.6415	0.0878538	0.72734	0.870514	No	19.48;22.92;31.77;17.41;20.72;7.08	14.21;31.13;12.69;20.44;12.6;28.65
ENSG00000175215	CTDSP2	305.886	0.438345	0.0016833	0.0107565	Up	303.94;376.11;350.48;409.59;496.34;352.52	235.31;249.04;207.86;348.32;347.2;273.88
ENSG00000104537	ANXA13	55.7062	-2.60076	2.15185e-24	2.51113e-22	Down	21.43;10.42;12.3;14.34;9.94;5.66	71.07;67.92;80.92;158.63;135.41;165.01
ENSG00000179546	HTR1D	20.1147	-0.409242	0.107129	0.275827	No	4.87;10.42;17.42;17.41;20.72;15.57	26.06;36.79;17.45;17.17;18.11;13.75
ENSG00000179542	SLITRK4	0.190988	-0.0455601	0.696352	NA	No	0;0;0;0;0;0	0;0;0;0;0;3.44
ENSG00000170790	OR10A2	0.172751	-0.0455601	0.696352	NA	No	0;0;0;0;0;0	0;0;0;0.82;0;2.29
ENSG00000170791	CHCHD7	234.048	-0.373447	0.00339025	0.0191861	Down	195.81;206.29;190.61;181.24;227.04;198.2	264.53;427.34;249.11;227.31;209.42;232.62
ENSG00000196693	ZNF33B	97.8305	0.112219	0.443271	0.675546	No	80.86;109.39;93.26;101.37;110.2;134.49	88.44;82.07;66.64;93.21;124.39;119.18
ENSG00000124313	IQSEC2	109.677	0.084106	0.655069	0.827777	No	85.73;107.31;142.45;113.66;142.52;87.78	59.22;183.95;80.13;111.2;108.65;115.74
ENSG00000197124	ZNF682	1.66385	0.533392	0.0851188	0.234607	No	2.92;1.04;4.1;6.14;0.83;1.42	0;0;0.79;1.64;0.79;1.15
ENSG00000197125	OR8B8	2.67361	0.0305544	0.926927	0.969376	No	0.97;3.13;3.07;8.19;0.83;0	2.37;0;1.59;2.45;5.51;2.29
ENSG00000197122	SRC	335.815	0.00706547	0.961049	0.98387	No	297.12;299.01;400.7;310.27;440.82;257.66	283.48;486.77;252.29;324.61;375.54;300.23
ENSG00000197123	ZNF679	0	NA	NA	NA	No	0;0;0;0;0;0	0;0;0;0;0;0
ENSG00000197121	PGAP1	39.3403	0.32302	0.183923	0.395349	No	44.81;39.59;35.87;68.61;32.32;46.72	22.11;5.66;23.8;59.69;42.51;42.4
ENSG00000161835	GRASP	0.275883	-0.0866003	0.649934	NA	No	0;0;0;0;0;1.42	0.79;0;0;0;0.79;1.15
ENSG00000197128	ZNF772	3.92684	-0.296872	0.355919	0.594522	No	4.87;14.59;1.02;2.05;0;0	3.95;0;4.76;8.99;12.6;5.73
ENSG00000006125	AP2B1	417.737	-0.275877	0.000191777	0.0016667	Down	425.71;350.06;365.86;337.91;317.36;399.24	439.04;455.64;433.17;439.9;449.55;445.77
ENSG00000121898	CPXM2	0	NA	NA	NA	No	0;0;0;0;0;0	0;0;0;0;0;0
ENSG00000121897	LIAS	115.455	0.050456	0.692937	0.851168	No	121.77;105.23;115.8;140.29;105.23;121.75	142.14;65.09;105.52;112.84;107.07;131.78
ENSG00000121895	TMEM156	3.07179	0.046569	0.888631	0.95266	No	1.95;2.08;5.12;3.07;3.31;7.08	5.53;0;3.97;3.27;1.57;4.58
ENSG00000006128	TAC1	0.401913	-0.101925	0.561882	NA	No	0;0;0;0;0;0	0;0;0;0;2.36;0
ENSG00000121892	PDS5A	215.353	0.306298	0.0039514	0.0217295	Up	229.91;234.42;230.58;226.3;240.3;212.36	213.2;223.57;203.89;171.71;144.86;162.72
ENSG00000203995	ZYG11A	1.02437	-0.108685	0.697477	0.853671	No	0.97;0;2.05;0;0;1.42	0;0;0;0;1.57;4.58
ENSG00000198695	MT-ND6	174.146	0.235935	0.387988	0.625125	No	217.24;154.19;155.77;220.16;150.81;284.56	107.39;31.13;99.96;200.33;223.59;291.07
ENSG00000198691	ABCA4	0.572689	0.344356	0.153928	NA	No	1.95;0;1.02;4.1;0.83;0	0.79;0;0;0;0.79;0
ENSG00000198690	FAN1	43.436	0.41607	0.0364808	0.126339	No	26.3;60.43;48.17;57.34;63.8;42.47	25.27;19.81;32.53;48.24;44.88;40.11
ENSG00000198692	EIF1AY	0.0869862	-0.0154164	0.894944	NA	No	0;0;0;0;0;0	0;0;0;0;0.79;0
ENSG00000181135	ZNF707	6.15072	0.0102436	0.974999	0.989204	No	0.97;4.17;12.3;14.34;0.83;8.49	9.48;2.83;7.93;5.72;6.3;5.73
ENSG00000176746	MAGEB6	0.0574076	0	1	NA	No	0;0;0;0;0;0	0;0;0;0;0;0
ENSG00000176742	OR51V1	0.0898297	-0.0154164	0.894944	NA	No	0;0;0;0;0;0	0.79;0;0;0;0;0
ENSG00000176749	CDK5R1	87.3835	0.385371	0.0311033	0.112074	No	67.22;87.51;77.89;143.36;115.18;83.53	101.07;90.56;70.61;58.87;55.9;59.59
ENSG00000028137	TNFRSF1B	15.9862	1.40451	2.70884e-07	4.67716e-06	Up	28.25;18.75;17.42;30.72;38.12;29.73	5.53;0;9.52;11.45;8.66;8.02
ENSG00000176293	ZNF135	0.209169	-0.0307079	0.849753	NA	No	0.97;0;0;0;0;0	0;0;0;0.82;0;1.15
ENSG00000176294	OR4N2	0.0463208	0	1	NA	No	0;0;0;0;0;0	0;0;0;0;0;0
ENSG00000176299	OR4M1	0	NA	NA	NA	No	0;0;0;0;0;0	0;0;0;0;0;0
ENSG00000204501	PRAMEF15	0	NA	NA	NA	No	0;0;0;0;0;0	0;0;0;0;0;0
ENSG00000178796	RIIAD1	0.908697	-0.269354	0.325348	0.564464	No	0;1.04;0;0;0.83;1.42	0;2.83;0;1.64;3.94;0
ENSG00000178795	GDPD4	0.0549848	0	1	NA	No	0;0;0;0;0;0	0;0;0;0;0;0
ENSG00000244242	IFITM10	0.458702	0.338463	0.0985466	NA	No	0;3.13;1.02;0;1.66;1.42	0;0;0;0;0;0
ENSG00000092621	PHGDH	513.575	-0.296576	0.0966778	0.25732	No	519.24;570.93;561.59;564.21;560.97;515.33	379.03;509.41;423.65;1006.54;943.97;842.26
ENSG00000268279	AC090004.1	0.0896991	-0.0154164	0.894944	NA	No	0;0;0;0;0;0	0;0;0;0;0.79;0
ENSG00000136383	ALPK3	846.583	0.346798	0.00414633	0.0226031	Up	904.03;1055.39;1013.53;1017.84;1154.25;991.02	642.77;738.64;583.12;792.31;934.52;1094.36
ENSG00000136381	IREB2	110.612	0.160071	0.312493	0.551481	No	141.26;86.47;98.38;148.48;120.15;94.85	95.55;48.11;142.8;100.57;96.84;113.45
ENSG00000132801	ZSWIM3	5.85992	0.601042	0.0600985	0.183098	No	2.92;10.42;7.17;9.22;7.46;4.25	2.37;2.83;3.97;4.09;1.57;6.88
ENSG00000141579	ZNF750	0	NA	NA	NA	No	0;0;0;0;0;0	0;0;0;0;0;0
ENSG00000141576	RNF157	43.823	0.652317	0.00205468	0.0126611	Up	50.66;53.13;28.69;57.34;49.72;52.38	18.95;14.15;26.97;52.33;25.98;29.79
ENSG00000141577	CEP131	38.8525	0.328784	0.0605024	0.183949	No	40.92;46.88;53.29;35.84;42.26;60.88	29.22;50.94;34.91;30.25;44.88;34.38
ENSG00000141574	SECTM1	47.5648	3.85053	1.27017e-62	1.13118e-59	Up	115.93;101.06;100.43;142.33;137.55;133.08	7.9;11.32;3.97;3.27;2.36;8.02
ENSG00000141570	CBX8	101.825	-0.178756	0.272829	0.507866	No	68.19;132.31;86.08;84.99;131.75;86.36	134.24;149.99;99.96;97.3;95.26;110.01
ENSG00000172538	FAM170B	0	NA	NA	NA	No	0;0;0;0;0;0	0;0;0;0;0;0
ENSG00000172530	BANP	69.2235	-0.394692	0.00621795	0.0316243	Down	43.84;50.01;67.64;69.63;56.35;58.05	82.91;73.58;73.78;81.77;59.05;89.38
ENSG00000172531	PPP1CA	393.473	-0.314945	0.031973	0.114138	No	308.81;350.06;411.97;347.13;421.76;346.86	401.14;815.05;442.69;409.65;359.01;365.55
ENSG00000172534	HCFC1	1096.44	0.0562189	0.52562	0.735974	No	1061.85;959.54;1259.49;1275.88;1118.62;1003.76	1267.38;1157.49;1032.16;968.92;938.46;1070.3
ENSG00000173662	TAS1R1	0.0463208	0	1	NA	No	0;0;0;0;0;0	0;0;0;0;0;0
ENSG00000173660	UQCRH	1439.02	-0.736856	5.867e-08	1.16384e-06	Down	1071.59;1147.07;1290.23;1048.55;1233.8;1152.41	1863.57;3319.64;1799.34;1517.57;1685.6;1699.41
ENSG00000147804	SLC39A4	429.745	-0.238542	0.119975	0.297053	No	317.58;413.61;497.03;320.51;444.96;321.37	441.41;769.77;461.74;381.03;399.16;338.05
ENSG00000162913	OBSCN-AS1	1.92413	-0.311465	0.322591	0.561286	No	0;4.17;2.05;0;2.49;2.83	0;0;5.55;5.72;3.94;3.44
ENSG00000122203	KIAA1191	192.77	0.232868	0.0103555	0.0473966	Up	187.04;209.41;208.04;234.49;212.95;230.77	188.73;206.59;165.02;184.79;164.54;190.22
ENSG00000113303	BTNL8	0.198657	-0.0592255	0.711635	NA	No	0;0;0;0;0;0	0;0;0;0.82;0;1.15
ENSG00000113300	CNOT6	234.161	-0.0637296	0.537617	0.744376	No	225.03;246.92;256.2;187.39;213.78;202.45	258.21;254.7;255.46;194.6;203.12;237.21
ENSG00000073282	TP63	0.0460338	0.0147273	0.899615	NA	No	0;0;0;0;0.83;0	0;0;0;0;0;0
ENSG00000177542	SLC25A22	148.579	-0.253141	0.061656	0.186467	No	113;152.11;139.37;130.05;153.29;164.23	180.04;226.4;192.79;139.82;151.16;146.68
ENSG00000241598	KRTAP5-4	0	NA	NA	NA	No	0;0;0;0;0;0	0;0;0;0;0;0
ENSG00000070886	EPHA8	0	NA	NA	NA	No	0;0;0;0;0;0	0;0;0;0;0;0
ENSG00000070882	OSBPL3	93.0079	0.549458	0.000152079	0.00136444	Up	114.95;88.56;77.89;122.88;98.6;134.49	77.39;84.9;75.37;67.87;60.62;64.17
ENSG00000270249	AC093668.1	0	NA	NA	NA	No	0;0;0;0;0;0	0;0;0;0;0;0
ENSG00000133863	TEX15	0.157304	0.0297991	0.798532	NA	No	0;0;0;0;0;2.83	0;0;0;0;0;0
ENSG00000163993	S100P	2807.88	0.116669	0.320158	0.559532	No	3127.1;2977.59;3401.34;2696.14;3233.23;3067.9	2087.04;2886.65;2086.54;3310.69;3446;3208.61
ENSG00000145982	FARS2	57.2751	-0.303891	0.0575068	0.177164	No	59.42;42.72;50.22;46.08;43.09;46.72	61.59;82.07;71.4;50.69;44.09;61.88
ENSG00000280571	AC099329.3	0	NA	NA	NA	No	0;0;0;0;0;0	0;0;0;0;0;0
ENSG00000120280	CXorf21	1.61245	-0.018385	0.954963	0.982043	No	2.92;3.13;0;1.02;0.83;4.25	2.37;0;1.59;2.45;3.15;1.15
ENSG00000110651	CD81	4515.09	-0.357652	2.53136e-05	0.000280506	Down	4140.25;4052.78;4650.58;4354.98;4404.88;4063.16	5108.23;7253.41;5248.87;4999.97;5378.02;5093.66
ENSG00000144057	ST6GAL2	0.106846	0	1	NA	No	0;0;0;0;0;0	0;0;0;0;0;0
ENSG00000023697	DERA	155.39	-0.136126	0.296433	0.534294	No	125.67;153.15;153.72;120.83;123.46;148.65	174.51;198.1;180.89;128.37;125.18;114.59
ENSG00000117153	KLHL12	113.003	0.285051	0.0245005	0.0932883	No	127.62;115.64;114.78;145.41;164.06;165.64	112.92;127.35;96.79;109.57;125.97;111.16
ENSG00000117152	RGS4	0.621129	-0.245612	0.238669	NA	No	0;0;0;0;1.66;0	0;0;1.59;0;4.72;1.15
ENSG00000117151	CTBS	28.8872	0.317723	0.139362	0.32984	No	29.23;32.3;35.87;41.98;37.29;32.56	35.53;22.64;24.59;29.44;19.68;29.79
ENSG00000117155	SSX2IP	68.0861	0.26255	0.0830088	0.230715	No	84.75;90.64;65.59;75.77;98.6;66.54	73.44;70.75;81.72;61.32;50.39;64.17
ENSG00000117154	IGSF21	0	NA	NA	NA	No	0;0;0;0;0;0	0;0;0;0;0;0
ENSG00000171984	C20orf196	28.1571	-0.28793	0.145887	0.340349	No	22.41;29.17;21.52;21.5;21.54;25.48	26.06;42.45;38.08;26.17;29.13;19.48
ENSG00000171987	C11orf40	0	NA	NA	NA	No	0;0;0;0;0;0	0;0;0;0;0;0
ENSG00000171988	JMJD1C	68.6026	-0.217641	0.232513	0.459836	No	68.19;52.09;47.14;84.99;53.03;66.54	71.07;28.3;62.68;72.77;77.94;112.3
ENSG00000171989	LDHAL6B	0	NA	NA	NA	No	0;0;0;0;0;0	0;0;0;0;0;0
ENSG00000103319	EEF2K	61.0701	-0.0777169	0.670753	0.838244	No	55.53;44.8;60.46;50.17;62.97;50.97	63.17;104.71;61.88;49.06;55.11;27.5
ENSG00000103310	ZP2	0.647692	-0.000998549	0.996867	NA	No	0;0;0;2.05;1.66;1.42	0;0;0.79;1.64;0;2.29
ENSG00000103313	MEFV	0	NA	NA	NA	No	0;0;0;0;0;0	0;0;0;0;0;0
ENSG00000103316	CRYM	11.8027	-0.472766	0.12718	0.308665	No	8.77;5.21;9.22;7.17;9.94;5.66	6.32;19.81;2.38;9.81;24.41;16.04
ENSG00000083812	ZNF324	28.4775	0.526162	0.00856586	0.04068	Up	37.02;33.34;43.04;40.96;27.34;24.07	26.06;14.15;19.83;18.81;18.9;37.82
ENSG00000102043	MTMR8	1.14695	0.509424	0.0755293	0.216103	No	1.95;3.13;2.05;0;0;1.42	0;0;0;0;0;0
ENSG00000083817	ZNF416	12.986	0.684232	0.0237388	0.0910992	No	12.66;10.42;19.47;14.34;21.54;24.07	5.53;5.66;7.14;4.91;5.51;24.06
ENSG00000102048	ASB9	2.4132	-0.570928	0.0844529	0.233455	No	1.95;2.08;1.02;1.02;0.83;0	1.58;11.32;2.38;3.27;2.36;2.29
ENSG00000269881	AC004754.1	0.54388	0.0542736	0.818377	NA	No	0.97;1.04;2.05;1.02;0;0	0;0;0;0;1.57;2.29
ENSG00000175155	YPEL2	27.4975	-0.0149751	0.948891	0.979222	No	35.07;23.96;25.62;32.77;19.06;33.98	14.21;25.47;16.66;38.43;38.58;37.82
ENSG00000139351	SYCP3	8.53596	-0.179056	0.577659	0.774371	No	11.69;7.29;4.1;15.36;4.14;9.91	7.9;0;3.17;18.81;15.75;13.75
ENSG00000139350	NEDD1	105.661	0.111029	0.534006	0.741683	No	84.75;83.35;80.96;104.45;118.49;104.76	92.39;39.62;149.15;79.31;70.07;84.8
ENSG00000139352	ASCL1	0	NA	NA	NA	No	0;0;0;0;0;0	0;0;0;0;0;0
ENSG00000139354	GAS2L3	64.9865	-0.170036	0.331338	0.570655	No	49.68;52.09;57.39;88.06;43.92;59.46	77.39;56.6;76.96;61.32;64.56;55
ENSG00000131165	CHMP1A	164.871	-0.165446	0.0987679	0.260929	No	127.62;161.49;141.42;128;168.21;127.42	169.77;178.29;170.57;155.35;155.1;142.1
ENSG00000064607	SUGP2	111.347	0.240083	0.069632	0.203637	No	130.54;97.93;102.48;112.64;128.43;124.58	76.6;65.09;83.3;112.02;122.82;113.45
ENSG00000064601	CTSA	854.191	0.485631	8.57104e-09	1.97052e-07	Up	927.42;1087.69;1072.97;1030.12;1049.85;945.71	713.84;979.2;689.43;696.64;665.27;650.89
ENSG00000143919	CAMKMT	49.9269	-0.737714	5.73439e-05	0.000582074	Down	33.12;36.46;34.84;46.08;33.97;25.48	57.64;70.75;49.98;75.22;74.79;42.4
ENSG00000102595	UGGT2	82.1021	-0.063067	0.619891	0.803642	No	82.8;73.97;59.44;72.7;72.09;69.37	78.96;62.26;77.75;64.59;86.6;73.34
ENSG00000111218	PRMT8	0.201068	0.0287774	0.857841	NA	No	0.97;0;0;1.02;0;0	0;0;0;0;0.79;0
ENSG00000180745	CLRN3	95.9031	-0.826976	5.50473e-07	8.8206e-06	Down	69.17;72.93;59.44;58.37;40.6;67.96	75.81;96.22;93.62;136.55;129.9;142.1
ENSG00000111215	PRR4	3.9796	-0.0152042	0.9638	0.98432	No	6.82;1.04;1.02;8.19;4.14;1.42	3.16;0;1.59;8.99;1.57;6.88
ENSG00000142065	ZFP14	9.94501	-0.919946	0.00312729	0.0179745	Down	2.92;8.33;4.1;6.14;0;11.33	8.69;5.66;11.9;19.62;22.83;9.17
ENSG00000188517	COL25A1	0.155583	0	1	NA	No	0;0;0;0;0;0	0;0;0;0;0;0
ENSG00000170677	SOCS6	100.54	0.225212	0.13501	0.32267	No	117.88;86.47;111.7;98.3;142.52;104.76	85.28;138.67;80.13;95.67;96.05;83.65
ENSG00000281613	AL365214.3	0	NA	NA	NA	No	0;0;0;0;0;0	0;0;0;0;0;0
ENSG00000109610	SOD3	140.022	-0.0128803	0.946564	0.978644	No	119.82;132.31;113.75;132.09;151.64;141.57	85.28;110.37;79.34;148;180.29;193.66
ENSG00000109618	SEPSECS	13.2558	0.399015	0.164754	0.369044	No	15.59;10.42;15.37;20.48;8.29;19.82	7.11;0;8.73;4.09;17.32;20.63
ENSG00000118271	TTR	53.1573	-0.76914	0.0214319	0.0842392	No	22.41;3.13;33.82;53.25;51.37;77.87	17.37;36.79;34.11;209.32;172.42;139.8
ENSG00000118276	B4GALT6	30.967	0.548692	0.0100868	0.0464306	Up	46.76;33.34;27.67;31.74;38.12;28.31	30.8;11.32;23.01;22.08;28.34;11.46
ENSG00000149328	GLB1L2	123.325	-0.409205	0.000426973	0.00330504	Down	93.52;108.35;92.23;97.28;123.46;117.51	157.93;152.82;144.39;128.37;149.59;115.74
ENSG00000141744	PNMT	4.84549	-0.222727	0.502853	0.720411	No	6.82;4.17;0;3.07;9.94;4.25	7.9;8.49;9.52;4.91;3.94;3.44
ENSG00000219626	FAM228B	14.2636	-0.111213	0.705013	0.857992	No	12.66;11.46;9.22;14.34;17.4;31.15	17.37;0;7.14;27.8;19.68;27.5
ENSG00000137821	LRRC49	13.7638	0.0687757	0.803986	0.912006	No	11.69;4.17;17.42;8.19;22.37;8.49	9.48;2.83;15.07;15.54;12.6;9.17
ENSG00000105063	PPP6R1	9.1694	-0.130928	0.647831	0.822598	No	6.82;10.42;4.1;13.31;9.94;5.66	8.69;5.66;14.28;9.81;9.45;6.88
ENSG00000070413	DGCR2	128.618	-0.234085	0.062679	0.188516	No	129.57;89.6;95.31;128;140.86;131.66	117.66;121.69;126.94;149.63;167.69;156.99
ENSG00000152910	CNTNAP4	0	NA	NA	NA	No	0;0;0;0;0;0	0;0;0;0;0;0
ENSG00000175482	POLD4	1.99721	0.0714548	0.828069	0.923771	No	0.97;2.08;4.1;1.02;4.97;1.42	3.95;2.83;0;1.64;3.94;1.15
ENSG00000146360	GPR6	0	NA	NA	NA	No	0;0;0;0;0;0	0;0;0;0;0;0
ENSG00000187513	GJA4	0.193912	-0.0213158	0.87584	NA	No	0;0;0;0;0;0	0.79;0;0;0;0;0
ENSG00000133477	FAM83F	21.1082	-0.482767	0.0937129	0.251541	No	10.72;32.3;28.69;9.22;16.57;12.74	19.74;8.49;25.39;18.81;52.75;41.25
ENSG00000133475	GGT2	0	NA	NA	NA	No	0;0;0;0;0;0	0;0;0;0;0;0
ENSG00000164512	ANKRD55	0	NA	NA	NA	No	0;0;0;0;0;0	0;0;0;0;0;0
ENSG00000172273	HINFP	43.7274	0.19414	0.239498	0.468882	No	43.84;55.22;40.99;54.27;56.35;52.38	37.9;22.64;34.11;53.15;54.32;50.42
ENSG00000172270	BSG	619.79	-0.225322	0.0315771	0.113083	No	565.02;576.14;605.66;489.46;572.57;520.99	767.54;857.5;663.25;523.3;581.02;547.75
ENSG00000118898	PPL	102.806	0.0879417	0.565415	0.765758	No	80.86;81.26;103.51;76.8;116.83;75.03	97.92;87.73;88.86;78.5;99.2;49.28
ENSG00000118894	EEF2KMT	68.1782	-0.623269	0.0022995	0.0139134	Down	52.61;47.92;53.29;36.86;46.4;45.3	68.7;149.99;96.79;58.05;62.2;41.25
ENSG00000186377	CYP4X1	0.0541209	0.0147273	0.899615	NA	No	0.97;0;0;0;0;0	0;0;0;0;0;0
ENSG00000186376	ZNF75D	20.9545	-0.0565769	0.80191	0.910985	No	27.28;27.09;10.25;22.53;16.57;19.82	25.27;25.47;15.07;20.44;25.98;18.33
ENSG00000205707	ETFRF1	62.2402	-0.205052	0.274046	0.509462	No	44.81;43.76;86.08;49.15;60.49;59.46	48.17;82.07;49.19;80.95;74.79;72.19
ENSG00000115446	UNC50	140.167	0.150707	0.198981	0.416531	No	135.41;139.61;171.14;148.48;158.26;142.99	115.29;198.1;119;128.37;125.18;148.97
ENSG00000173077	2020-12-01	0.75262	-0.352317	0.155702	NA	No	0;0;0;0;0;0	0;2.83;0;0;0.79;3.44
ENSG00000113845	TIMMDC1	772.258	-0.35476	0.000121771	0.00112572	Down	584.51;735.54;648.7;559.09;613.17;620.09	764.38;1064.1;831.44;748.16;725.1;741.42
ENSG00000108255	CRYBA1	0	NA	NA	NA	No	0;0;0;0;0;0	0;0;0;0;0;0
ENSG00000108256	NUFIP2	408.358	0.221561	0.0272833	0.101397	No	426.69;455.29;422.22;511.99;427.56;484.18	456.42;305.65;381.61;456.25;367.67;336.9
ENSG00000104731	KLHDC4	125.48	-0.618806	7.87687e-07	1.22055e-05	Down	89.62;100.02;77.89;83.97;87;67.96	126.34;130.18;165.02;141.45;129.9;97.4
ENSG00000104738	MCM4	521.969	0.258949	0.139484	0.32996	No	622.5;507.38;517.53;536.57;556;375.17	679.89;331.12;602.95;341.78;272.4;330.03
ENSG00000196455	PIK3R4	31.4034	0.25345	0.18704	0.399221	No	22.41;37.51;24.6;25.6;39.77;35.39	33.95;14.15;23.01;22.08;27.56;25.21
ENSG00000196456	ZNF775	8.61177	-0.524979	0.0649481	0.19336	No	5.85;4.17;6.15;7.17;5.8;11.33	9.48;8.49;4.76;13.9;12.6;13.75
ENSG00000125207	PIWIL1	0.779921	0.0712174	0.802486	NA	No	0;1.04;2.05;2.05;1.66;0	0.79;0;0;0.82;1.57;2.29
ENSG00000196453	ZNF777	28.8384	0.739051	7.80854e-05	0.000756749	Up	45.79;32.3;32.79;36.86;37.29;45.3	17.37;19.81;28.56;22.08;22.04;19.48
ENSG00000196459	TRAPPC2	156.22	0.259341	0.0476083	0.154711	No	143.2;175.03;178.32;165.88;229.52;147.24	120.82;164.14;125.35;140.64;170.84;151.26
ENSG00000196458	ZNF605	16.8584	-0.327867	0.188745	0.401429	No	21.43;18.75;13.32;21.5;7.46;19.82	22.11;2.83;21.42;31.07;21.26;25.21
ENSG00000197324	LRP10	734.205	-0.0493196	0.601039	0.790223	No	612.76;701.16;706.09;744.43;720.06;782.9	630.93;597.14;633.89;835.65;865.24;831.95
ENSG00000104880	ARHGEF18	0	NA	NA	NA	No	0;0;0;0;0;0	0;0;0;0;0;0
ENSG00000104883	PEX11G	5.46315	0.0558698	0.862854	0.940442	No	8.77;8.33;7.17;4.1;2.49;4.25	4.74;5.66;5.55;10.63;4.72;1.15
ENSG00000197321	SVIL	33.085	0.756552	0.00129398	0.00858307	Up	65.27;43.76;33.82;75.77;29.83;36.81	33.95;11.32;31.73;15.54;22.04;35.52
ENSG00000197323	TRIM33	370.282	0.615155	5.36547e-05	0.000549904	Up	591.32;512.59;459.11;504.82;491.37;570.54	382.19;127.35;343.52;384.3;349.56;379.3
ENSG00000104889	RNASEH2A	287.14	-0.0551056	0.673579	0.840347	No	290.3;276.09;278.75;252.92;231.18;278.9	327.7;299.98;387.16;219.13;219.66;220.02
ENSG00000104888	SLC17A7	0.814402	0.062308	0.79334	NA	No	0;0;0;2.05;2.49;0	0;0;0;0;0.79;2.29
ENSG00000197329	PELI1	96.698	-0.0813949	0.623921	0.806706	No	140.28;82.31;95.31;88.06;101.09;110.43	109.76;73.58;117.42;135.73;113.37;93.97
ENSG00000169836	TACR3	0	NA	NA	NA	No	0;0;0;0;0;0	0;0;0;0;0;0
ENSG00000283977	AC084337.2	0	NA	NA	NA	No	0;0;0;0;0;0	0;0;0;0;0;0
ENSG00000140030	GPR65	0.266871	-0.0007466	0.996466	NA	No	0.97;0;0;0;0;1.42	0;0;0;1.64;0;0
ENSG00000019144	PHLDB1	189.916	0.5962	2.31629e-07	4.06998e-06	Up	210.42;201.08;241.85;264.19;280.07;253.42	127.13;116.03;165.02;176.61;176.35;171.89
ENSG00000076513	ANKRD13A	54.3385	0.579144	0.000332526	0.00267555	Up	57.48;75.01;74.81;95.23;57.17;65.12	35.53;53.77;43.63;45.79;46.45;57.3
ENSG00000185055	EFCAB10	1.64125	-0.107911	0.688119	0.848663	No	4.87;4.17;1.02;0;0;0	0;8.49;1.59;5.72;0;0
ENSG00000185056	C5orf47	0	NA	NA	NA	No	0;0;0;0;0;0	0;0;0;0;0;0
ENSG00000107282	APBA1	8.36898	-0.0461337	0.8855	0.951215	No	12.66;6.25;10.25;8.19;3.31;11.33	7.9;8.49;1.59;17.17;12.6;5.73
ENSG00000185053	SGCZ	0	NA	NA	NA	No	0;0;0;0;0;0	0;0;0;0;0;0
ENSG00000107281	NPDC1	115.387	-0.0582213	0.662313	0.832577	No	113.98;90.64;103.51;120.83;106.89;144.41	90.02;99.05;97.58;136.55;138.56;138.66
ENSG00000218823	PAPOLB	0	NA	NA	NA	No	0;0;0;0;0;0	0;0;0;0;0;0
ENSG00000152284	TCF7L1	5.30937	0.08144	0.806527	0.913019	No	3.9;9.38;5.12;10.24;3.31;4.25	2.37;8.49;5.55;4.91;3.15;10.31
ENSG00000106771	TMEM245	348.587	0.433913	0.000387309	0.00304114	Up	400.39;350.06;392.5;499.7;371.22;443.13	330.07;164.14;330.04;335.24;315.71;291.07
ENSG00000106772	PRUNE2	0.0460338	0.0147273	0.899615	NA	No	0;0;0;0;0.83;0	0;0;0;0;0;0
ENSG00000103056	SMPD3	23.3258	-0.365923	0.144978	0.339023	No	21.43;15.63;16.4;15.36;24.86;19.82	37.11;33.96;29.35;19.62;25.98;10.31
ENSG00000151532	VTI1A	47.5601	0.132976	0.43301	0.667422	No	42.86;55.22;48.17;59.39;38.94;29.73	37.9;39.62;49.19;31.89;40.15;51.57
ENSG00000103051	COG4	28.0487	0.423964	0.0341397	0.120059	No	22.41;29.17;37.92;31.74;42.26;43.89	33.17;16.98;23.01;28.62;23.62;18.33
ENSG00000179242	CDH4	0.21536	0.0602012	0.712175	NA	No	0;0;1.02;0;0.83;0	0;0;0;0;0;0
ENSG00000152133	GPATCH11	33.7788	-0.230953	0.263698	0.497758	No	28.25;30.21;23.57;25.6;29;38.22	41.85;36.79;40.46;29.44;38.58;19.48
ENSG00000152137	HSPB8	2.62009	-0.617764	0.0604973	0.183949	No	3.9;1.04;4.1;0;0;0	3.95;8.49;6.35;2.45;4.72;1.15
ENSG00000102908	NFAT5	35.1514	1.0336	6.23627e-05	0.000624033	Up	68.19;76.05;33.82;71.68;28.17;63.71	10.27;5.66;38.87;34.34;18.9;28.65
ENSG00000106483	SFRP4	0.193818	-0.000478621	0.997207	NA	No	0;0;1.02;0;0.83;0	0;0;0;1.64;0;0
ENSG00000102900	NUP93	114.755	-0.567641	0.000377738	0.00297691	Down	82.8;95.85;83.01;64.51;88.66;72.2	161.09;175.46;142.8;88.31;93.69;95.11
ENSG00000102901	CENPT	31.2514	-0.35803	0.0697398	0.203741	No	34.1;29.17;27.67;15.36;23.2;35.39	36.32;39.62;26.97;35.98;35.43;43.55
ENSG00000102904	TSNAXIP1	0.738159	-0.105468	0.627544	NA	No	1.95;0;0;0;0.83;0	0;5.66;0.79;0;1.57;0
ENSG00000106484	MEST	82.3946	0.00674761	0.968414	0.986154	No	84.75;66.68;97.36;83.97;78.72;59.46	71.86;149.99;72.2;67.05;70.07;64.17
ENSG00000018236	CNTN1	0	NA	NA	NA	No	0;0;0;0;0;0	0;0;0;0;0;0
ENSG00000178802	MPI	61.0728	-0.213483	0.193482	0.408881	No	53.58;48.97;66.61;60.41;56.35;75.03	70.28;53.77;66.64;82.58;84.24;53.86
ENSG00000143079	CTTNBP2NL	292.628	0.43824	2.339e-06	3.26553e-05	Up	435.46;361.52;395.58;364.54;406.02;336.95	303.22;206.59;300.68;304.99;290.51;255.54
ENSG00000178804	H1FOO	0	NA	NA	NA	No	0;0;0;0;0;0	0;0;0;0;0;0
ENSG00000251369	ZNF550	13.2466	-1.06935	0.000123801	0.0011416	Down	6.82;7.29;12.3;8.19;9.94;4.25	18.95;8.49;12.69;31.07;33.07;18.33
ENSG00000178809	TRIM73	2.16662	0.202223	0.543946	0.749094	No	3.9;1.04;2.05;6.14;0.83;1.42	1.58;0;0.79;2.45;3.15;2.29
ENSG00000092020	PPP2R3C	41.0818	-0.206703	0.207219	0.427337	No	43.84;36.46;44.07;33.79;36.46;32.56	36.32;56.6;57.12;39.25;42.51;40.11
ENSG00000185942	NKAIN3	0.0440755	-0.0154164	0.894944	NA	No	0;0;0;0;0;0	0;0;0.79;0;0;0
ENSG00000185940	KRTAP5-5	0	NA	NA	NA	No	0;0;0;0;0;0	0;0;0;0;0;0
ENSG00000185947	ZNF267	64.4822	0.0580177	0.733921	0.873877	No	57.48;70.85;59.44;37.89;69.6;73.62	60.01;56.6;76.16;37.61;58.26;63.03
ENSG00000185946	RNPC3	29.3279	-0.241984	0.17956	0.389728	No	28.25;34.38;28.69;30.72;29.83;22.65	26.06;33.96;40.46;38.43;33.85;37.82
ENSG00000204628	RACK1	4170.61	-0.180038	0.0390096	0.133054	No	3729.14;4109.04;3782.57;3934.13;4312.91;4536.02	3588.95;4420.53;4131.82;4837.26;5394.55;5328.58
ENSG00000203784	LELP1	0	NA	NA	NA	No	0;0;0;0;0;0	0;0;0;0;0;0
ENSG00000204624	DISP3	0.109088	-0.0304883	0.793976	NA	No	0;0;0;0;0;0	0;0;0;0.82;0;1.15
ENSG00000114450	GNB4	15.264	-0.284639	0.302055	0.540213	No	5.85;12.5;11.27;24.58;9.94;19.82	19.74;0;24.59;16.35;22.83;14.9
ENSG00000114455	HHLA2	288.389	-1.68911	1.1058e-19	8.95271e-18	Down	92.55;72.93;86.08;128;66.29;66.54	223.47;172.63;253.08;430.09;359.79;404.51
ENSG00000204193	TXNDC8	0	NA	NA	NA	No	0;0;0;0;0;0	0;0;0;0;0;0
ENSG00000204195	AWAT1	0	NA	NA	NA	No	0;0;0;0;0;0	0;0;0;0;0;0
ENSG00000142303	ADAMTS10	0	NA	NA	NA	No	0;0;0;0;0;0	0;0;0;0;0;0
ENSG00000233802	TRIM49D2	0	NA	NA	NA	No	0;0;0;0;0;0	0;0;0;0;0;0
ENSG00000233803	TSPY4	0	NA	NA	NA	No	0;0;0;0;0;0	0;0;0;0;0;0
ENSG00000011083	SLC6A7	0.0549848	0	1	NA	No	0;0;0;0;0;0	0;0;0;0;0;0
ENSG00000163518	FCRL4	0.19252	0.0448709	0.700721	NA	No	0;0;2.05;0;0;1.42	0;0;0;0;0;0
ENSG00000163519	TRAT1	1.6492	-0.0551928	0.647061	0.822176	No	0;0;0;9.22;0;0	0;0;0;0;20.47;0
ENSG00000183475	ASB7	101.968	0.0282088	0.819909	0.919781	No	102.29;92.72;93.26;110.59;116.01;99.1	79.75;79.24;99.17;125.1;94.48;118.03
ENSG00000183474	GTF2H2C	16.9403	0.1948	0.479301	0.701817	No	20.46;17.71;24.6;18.43;29.83;7.08	26.85;5.66;23.8;15.54;12.6;11.46
ENSG00000163516	ANKZF1	40.1636	-0.329808	0.16355	0.367403	No	38.97;29.17;28.69;32.77;44.74;48.14	22.9;39.62;27.77;66.23;61.41;71.05
ENSG00000163517	HDAC11	69.9991	0.366675	0.074981	0.215079	No	110.08;90.64;68.66;76.8;86.18;86.36	26.85;59.43;49.19;87.49;88.18;79.07
ENSG00000163510	CWC22	141.672	-0.0144845	0.900058	0.957382	No	133.46;145.86;156.8;155.64;124.29;110.43	174.51;135.84;134.08;123.47;122.82;145.53
ENSG00000163512	AZI2	62.9336	-0.0105986	0.941604	0.976417	No	83.78;67.72;48.17;57.34;58.83;77.87	63.17;59.43;67.44;70.32;72.43;57.3
ENSG00000163513	TGFBR2	93.6269	-0.164342	0.230009	0.456697	No	70.14;83.35;93.26;100.35;76.23;79.28	96.34;70.75;99.17;113.65;90.54;83.65
ENSG00000205572	SERF1B	0	NA	NA	NA	No	0;0;0;0;0;0	0;0;0;0;0;0
ENSG00000205571	SMN2	0.335785	-0.0539526	0.796659	NA	No	0;0;0;0;0.83;0	0;0;1.59;0;0;0
ENSG00000187545	PRAMEF10	0	NA	NA	NA	No	0;0;0;0;0;0	0;0;0;0;0;0
ENSG00000127540	UQCR11	238.07	-0.0672584	0.589585	0.782951	No	244.52;171.9;256.2;224.25;285.04;271.82	244;365.08;238.01;237.12;241.7;226.89
ENSG00000106070	GRB10	419.35	0.789281	5.51591e-06	7.0977e-05	Up	666.34;580.31;526.75;594.93;655.43;719.19	225.84;243.38;207.07;451.35;478.68;461.81
ENSG00000143199	ADCY10	0.64715	-0.433464	0.0681405	NA	No	0;0;0;0;0;0	0.79;0;0.79;0;4.72;1.15
ENSG00000106077	ABHD11	416.189	0.396544	7.06846e-05	0.000693364	Up	490.01;467.79;516.5;423.93;459.88;447.37	364.82;427.34;412.55;285.36;328.3;318.57
ENSG00000125945	ZNF436	71.2287	-0.374732	0.018095	0.0740653	No	93.52;72.93;60.46;65.53;43.92;59.46	75.02;62.26;82.51;92.4;111.01;88.24
ENSG00000125944	HNRNPR	261.773	-0.617186	8.75744e-10	2.37475e-08	Down	230.88;194.83;210.09;191.48;207.98;186.88	351.39;271.68;397.47;296.81;283.43;279.61
ENSG00000090316	MAEA	386.195	-0.0699152	0.543223	0.748509	No	345.83;382.36;374.05;338.94;400.22;363.84	405.88;597.14;362.57;336.06;358.22;300.23
ENSG00000278272	HIST1H3C	0.299788	0.032525	0.848334	NA	No	0;2.08;0;0;0;0	0;0;0;0.82;0;0
ENSG00000268133	AC003002.1	0	NA	NA	NA	No	0;0;0;0;0;0	0;0;0;0;0;0
ENSG00000106078	COBL	57.1447	-0.337528	0.0563777	0.174807	No	56.5;26.05;38.94;43.01;34.8;36.81	53.7;33.96;56.33;39.25;57.47;57.3
ENSG00000008394	MGST1	1484.89	-0.539626	7.79421e-06	9.71892e-05	Down	1301.5;1480.46;1329.18;987.12;1005.1;870.68	1836.72;2023.48;1948.49;1457.06;1511.61;1511.48
ENSG00000130414	NDUFA10	227.148	-0.1817	0.0429385	0.143193	No	218.22;202.12;201.89;196.6;212.12;176.97	214.78;181.12;232.45;225.67;270.04;232.62
ENSG00000130413	STK33	0.308698	-0.0876955	0.647673	NA	No	0;0;0;0;0;1.42	1.58;0;0.79;0;0;0
ENSG00000050628	PTGER3	0.253788	-0.000537699	0.997031	NA	No	0;0;0;2.05;0;0	0;0;1.59;0;0;0
ENSG00000164898	FMC1	248.246	-0.691911	1.14452e-08	2.54822e-07	Down	231.85;211.49;182.42;161.79;130.92;185.46	277.17;382.06;289.58;300.9;251.93;330.03
ENSG00000164896	FASTK	158.496	-0.252923	0.103289	0.269176	No	160.74;197.95;111.7;120.83;163.24;116.09	150.82;246.21;165.02;163.53;188.16;153.55
ENSG00000164897	TMUB1	404.546	-0.429926	0.00559742	0.029	Down	353.63;415.7;294.12;326.65;365.42;291.64	331.65;710.34;467.29;361.4;499.15;465.25
ENSG00000164893	SLC7A13	0	NA	NA	NA	No	0;0;0;0;0;0	0;0;0;0;0;0
ENSG00000044446	PHKA2	27.5174	-0.0119422	0.960264	0.983573	No	24.35;22.92;29.72;31.74;19.89;24.07	13.42;14.15;19.04;38.43;23.62;42.4
ENSG00000155622	XAGE2	0	NA	NA	NA	No	0;0;0;0;0;0	0;0;0;0;0;0
ENSG00000155621	C9orf85	64.0932	-0.0623967	0.706509	0.858639	No	68.19;66.68;65.59;66.56;71.26;69.37	48.96;116.03;58.71;65.41;84.24;72.19
ENSG00000182704	TSKU	262.383	0.0272674	0.768978	0.892814	No	279.59;299.01;293.1;264.19;299.96;283.15	288.22;305.65;268.95;297.63;287.36;245.23
ENSG00000182700	IGIP	19.1692	0.126254	0.620962	0.804549	No	19.48;23.96;14.35;31.74;21.54;22.65	11.06;22.64;19.83;27.8;12.6;28.65
ENSG00000155629	PIK3AP1	22.698	0.437851	0.118835	0.294968	No	22.41;18.75;12.3;39.94;48.89;38.22	17.37;8.49;7.93;24.53;33.07;27.5
ENSG00000186638	KIF24	25.1152	0.479083	0.0474782	0.154377	No	12.66;23.96;27.67;30.72;47.23;25.48	23.69;14.15;22.21;18.81;17.32;14.9
ENSG00000011332	DPF1	7.87207	0.869628	0.00569858	0.029425	Up	8.77;10.42;11.27;6.14;12.43;9.91	3.95;0;7.93;0.82;5.51;2.29
ENSG00000186635	ARAP1	85.7066	0.130722	0.392206	0.62983	No	84.75;104.18;112.73;104.45;112.69;75.03	74.23;110.37;69.02;96.48;115.73;83.65
ENSG00000170615	SLC26A5	0.138963	0	1	NA	No	0;0;0;0;0;0	0;0;0;0;0;0
ENSG00000170613	FAM71B	0.0518611	0	1	NA	No	0;0;0;0;0;0	0;0;0;0;0;0
ENSG00000196159	FAT4	0	NA	NA	NA	No	0;0;0;0;0;0	0;0;0;0;0;0
ENSG00000196154	S100A4	1652.51	0.584622	0.00578424	0.0298309	Up	1350.21;1532.55;1590.5;1237.99;1584.3;1183.56	1104.72;1808.4;930.61;502.04;580.24;456.08
ENSG00000196155	PLEKHG4	28.4633	0.196236	0.301132	0.539487	No	23.38;37.51;40.99;36.86;38.94;35.39	26.06;36.79;21.42;30.25;41.73;30.94
ENSG00000196156	KRTAP4-3	0	NA	NA	NA	No	0;0;0;0;0;0	0;0;0;0;0;0
ENSG00000196150	ZNF250	11.9119	-0.207708	0.475347	0.698853	No	9.74;10.42;11.27;18.43;4.97;7.08	24.48;8.49;4.76;12.26;8.66;14.9
ENSG00000196151	WDSUB1	12.3795	0.319167	0.239275	0.468658	No	11.69;19.8;20.5;14.34;15.74;9.91	15.79;5.66;8.73;15.54;7.09;14.9
ENSG00000196152	ZNF79	9.17953	0.4758	0.0912056	0.247045	No	9.74;10.42;13.32;15.36;9.94;7.08	7.9;0;8.73;4.09;10.23;8.02
ENSG00000128340	RAC2	85.0258	0.221233	0.23603	0.464602	No	80.86;72.93;84.03;108.54;99.43;134.49	45.01;96.22;57.92;90.76;103.92;100.84
ENSG00000128342	LIF	35.835	0.870785	1.61483e-05	0.000187348	Up	63.32;53.13;61.49;38.91;38.12;39.64	25.27;5.66;21.42;23.71;30.7;35.52
ENSG00000128346	C22orf23	1.48481	0.06578	0.832115	0.92552	No	0;1.04;7.17;2.05;1.66;0	2.37;2.83;1.59;2.45;0.79;1.15
ENSG00000120594	PLXDC2	0.508237	-0.117043	0.598504	NA	No	0;0;0;0;0;0	1.58;0;0;0;0;0
ENSG00000250722	SELENOP	9.45458	1.01329	0.000624262	0.00458072	Up	7.79;13.54;16.4;15.36;16.57;18.4	3.95;2.83;2.38;9.81;5.51;8.02
ENSG00000104881	PPP1R13L	223.394	0.238095	0.101738	0.266322	No	213.34;192.74;226.48;201.72;247.75;345.44	146.87;192.44;148.36;233.85;224.38;250.96
ENSG00000175398	OR10P1	0	NA	NA	NA	No	0;0;0;0;0;0	0;0;0;0;0;0
ENSG00000175395	ZNF25	7.54446	0.249584	0.454664	0.684371	No	2.92;3.13;3.07;19.46;19.06;1.42	6.32;0;6.35;7.36;10.23;3.44
ENSG00000175390	EIF3F	515.425	-0.308135	0.00285493	0.0166465	Down	427.66;485.5;501.13;516.09;534.45;543.64	485.63;803.73;529.96;626.33;722.74;605.05
ENSG00000198088	NUP62CL	76.0465	-0.0801707	0.668957	0.837111	No	75.01;78.14;75.84;62.46;82.03;73.62	63.96;161.31;72.2;76.86;63.77;61.88
ENSG00000198089	SFI1	14.2573	0.338381	0.159796	0.361872	No	18.51;19.8;11.27;13.31;14.09;16.99	8.69;11.32;12.69;12.26;14.96;10.31
ENSG00000096006	CRISP3	0.171064	-0.0455601	0.696352	NA	No	0;0;0;0;0;0	0;0;0;0;0.79;2.29
ENSG00000134882	UBAC2	159.824	-0.1212	0.282428	0.518382	No	153.92;177.11;153.72;182.27;164.89;162.81	128.71;220.74;177.71;197.87;185.01;191.37
ENSG00000198087	CD2AP	580.969	0.158084	0.15364	0.352889	No	679;490.71;504.21;665.59;614.83;673.89	614.35;418.85;601.37;556.82;499.15;528.27
ENSG00000198081	ZBTB14	49.0911	-0.0356063	0.834979	0.926714	No	50.66;30.21;44.07;57.34;62.97;38.22	50.54;56.6;42.05;49.88;41.73;58.44
ENSG00000134884	ARGLU1	249.068	-0.267949	0.00558555	0.0289562	Down	227.96;219.83;232.63;235.52;246.93;254.83	270.06;251.87;232.45;310.71;277.92;364.41
ENSG00000198083	KRTAP9-9	0.0926417	0	1	NA	No	0;0;0;0;0;0	0;0;0;0;0;0
ENSG00000198336	MYL4	0	NA	NA	NA	No	0;0;0;0;0;0	0;0;0;0;0;0
ENSG00000198331	HYLS1	27.337	0.0884744	0.660947	0.832134	No	31.17;21.88;26.65;33.79;31.49;38.22	30.8;31.13;19.83;29.44;38.58;20.63
ENSG00000280109	PLAC4	0.0463208	0	1	NA	No	0;0;0;0;0;0	0;0;0;0;0;0
ENSG00000179869	ABCA13	0.854834	0.0848561	0.764276	NA	No	0;2.08;0;1.02;0.83;1.42	0;0;0.79;0.82;0.79;1.15
ENSG00000276547	PCDHGB5	0	NA	NA	NA	No	0;0;0;0;0;0	0;0;0;0;0;0
ENSG00000160796	NBEAL2	423.726	0.0797426	0.402437	0.640184	No	388.7;455.29;425.3;406.52;428.39;402.07	334.81;384.89;368.12;402.29;492.06;383.89
ENSG00000160791	CCR5	0	NA	NA	NA	No	0;0;0;0;0;0	0;0;0;0;0;0
ENSG00000160799	CCDC12	55.7081	0.0841175	0.581212	0.7772	No	47.73;66.68;54.31;47.1;53.86;62.29	52.12;79.24;51.57;48.24;46.45;46.98
ENSG00000167220	HDHD2	86.0189	0.156255	0.370257	0.60791	No	67.22;82.31;81.98;89.09;130.09;69.37	73.44;107.54;80.92;71.14;78.73;63.03
ENSG00000168040	FADD	145.821	-0.0177683	0.897019	0.956017	No	140.28;158.36;155.77;133.12;154.95;161.39	162.67;246.21;160.26;133.28;118.88;121.47
ENSG00000249861	LGALS16	0	NA	NA	NA	No	0;0;0;0;0;0	0;0;0;0;0;0
ENSG00000249860	MTRNR2L5	0.0460338	0.0147273	0.899615	NA	No	0;0;0;0;0.83;0	0;0;0;0;0;0
ENSG00000176155	CCDC57	19.0146	-0.440125	0.0483679	0.15591	No	16.56;14.59;16.4;12.29;15.74;19.82	18.95;22.64;19.83;23.71;23.62;26.36
ENSG00000176153	GPX2	2596.58	0.482906	8.70986e-06	0.000107566	Up	2858.23;2798.4;3530.46;2671.56;3802.49;2827.23	2544.24;2595.15;2458.62;1843.82;1865.11;1819.74
ENSG00000146166	LGSN	17.5398	0.540209	0.0406061	0.137255	No	18.51;18.75;11.27;37.89;14.91;28.31	13.42;0;11.11;22.08;11.81;16.04
ENSG00000036473	OTC	0	NA	NA	NA	No	0;0;0;0;0;0	0;0;0;0;0;0
ENSG00000132109	TRIM21	43.7979	0.180535	0.314684	0.553293	No	42.86;48.97;33.82;50.17;50.55;76.45	43.43;65.09;32.53;41.7;46.45;42.4
ENSG00000133275	CSNK1G2	266.508	-0.281746	0.00436899	0.0235754	Down	232.83;247.96;250.05;259.07;240.3;230.77	275.59;350.93;262.6;346.69;296.02;269.29
ENSG00000148300	REXO4	81.9085	-0.00179322	0.989741	0.996532	No	75.99;81.26;84.03;66.56;77.89;96.27	93.18;67.92;95.2;73.59;62.2;82.51
ENSG00000188488	SERPINA5	20.6587	-0.39513	0.16662	0.371607	No	19.48;7.29;18.45;21.5;22.37;15.57	11.06;8.49;9.52;37.61;44.09;35.52
ENSG00000275163	AC117457.1	0	NA	NA	NA	No	0;0;0;0;0;0	0;0;0;0;0;0
ENSG00000148308	GTF3C5	185.453	0.238936	0.0120372	0.053657	No	188.02;190.66;196.76;204.8;172.35;175.55	157.93;186.78;180.89;155.35;147.22;135.22
ENSG00000095066	HOOK2	94.6594	0.0824265	0.540699	0.747038	No	96.44;125.02;102.48;86.01;96.95;96.27	84.49;110.37;74.58;102.21;104.71;99.7
ENSG00000135823	STX6	77.262	0.142666	0.309295	0.547675	No	65.27;70.85;70.71;80.89;93.63;73.62	79.75;93.39;61.09;60.51;59.83;69.9
ENSG00000135821	GLUL	376.12	-0.0160137	0.885344	0.951108	No	351.68;389.65;357.66;374.78;424.25;458.7	356.92;384.89;312.58;479.15;446.4;398.78
ENSG00000135824	RGS8	0	NA	NA	NA	No	0;0;0;0;0;0	0;0;0;0;0;0
ENSG00000135829	DHX9	951.129	-0.162558	0.0922005	0.248943	No	787.13;797.01;785;825.33;861.75;907.49	1007.59;1095.23;1132.92;819.29;736.12;795.28
ENSG00000135828	RNASEL	19.0467	-0.388759	0.133138	0.319527	No	3.9;16.67;17.42;22.53;19.06;9.91	32.38;8.49;12.69;21.26;22.83;22.92
ENSG00000162761	LMX1A	0	NA	NA	NA	No	0;0;0;0;0;0	0;0;0;0;0;0
ENSG00000083520	DIS3	224.124	0.344008	0.0020044	0.0124145	Up	273.74;267.75;291.05;232.44;242.78;213.78	241.63;118.86;215;174.16;203.12;212
ENSG00000249240	AC069368.1	0	NA	NA	NA	No	0;0;0;0;0;0	0;0;0;0;0;0
ENSG00000249242	TMEM150C	0.743794	-0.09899	0.708273	NA	No	0;0;3.07;0;0.83;0	0.79;0;0;0.82;2.36;1.15
ENSG00000162769	FLVCR1	77.824	-0.279561	0.102711	0.268287	No	76.96;72.93;70.71;89.09;73.75;92.02	73.44;73.58;91.24;133.28;122.03;81.36
ENSG00000241476	SSX2	0	NA	NA	NA	No	0;0;0;0;0;0	0;0;0;0;0;0
ENSG00000173253	DMRT2	0.401139	0.142144	0.418195	NA	No	0;1.04;4.1;0;0;0	0;0;0;0;0;1.15
ENSG00000173250	GPR151	0	NA	NA	NA	No	0;0;0;0;0;0	0;0;0;0;0;0
ENSG00000173258	ZNF483	13.5245	-0.110553	0.683057	0.84513	No	18.51;13.54;11.27;17.41;5.8;12.74	14.21;8.49;11.9;21.26;10.23;18.33
ENSG00000116161	CACYBP	1212.24	-0.42796	0.00257094	0.0152695	Down	982.94;1073.1;946.92;823.28;1029.13;1097.2	1523.23;2014.99;1558.16;1060.5;1033.72;961.44
ENSG00000258973	AL096870.1	0	NA	NA	NA	No	0;0;0;0;0;0	0;0;0;0;0;0
ENSG00000021776	AQR	193.757	-0.0566648	0.584048	0.779022	No	198.73;147.94;155.77;153.6;168.21;169.89	183.2;96.22;175.33;188.88;181.87;176.47
ENSG00000272674	PCDHB16	1.94626	-0.646651	0.0367747	0.127113	No	1.95;0;1.02;0;0;0	3.16;0;0;1.64;7.09;5.73
ENSG00000278540	ACACA	198.98	-1.60689	5.45314e-27	7.44134e-25	Down	102.29;112.52;96.33;87.04;97.78;67.96	350.6;461.3;311.79;234.67;259.81;244.08
ENSG00000271321	CTAGE6	0	NA	NA	NA	No	0;0;0;0;0;0	0;0;0;0;0;0
ENSG00000130997	POLN	4.94169	-0.168213	0.592671	0.785426	No	5.85;5.21;5.12;3.07;7.46;2.83	6.32;0;4.76;7.36;5.51;9.17
ENSG00000236737	GAGE12B	0	NA	NA	NA	No	0;0;0;0;0;0	0;0;0;0;0;0
ENSG00000232434	C9orf172	0.688455	0.177352	0.424734	NA	No	0.97;2.08;0;2.05;0;0	0;0;0;0.82;0;0
ENSG00000174705	SH3PXD2B	7.52127	0.637298	0.0350734	0.122537	No	8.77;12.5;6.15;11.26;10.77;8.49	4.74;0;1.59;8.99;6.3;6.88
ENSG00000234776	C11orf94	0.449473	-0.247176	0.254982	NA	No	0;0;0;0;0;1.42	0;0;0.79;3.27;0.79;0
ENSG00000117691	NENF	118.919	-0.337812	0.0045101	0.0241811	Down	104.24;142.73;126.05;96.25;136.72;121.75	136.61;186.78;161.05;143.91;160.61;151.26
ENSG00000113532	ST8SIA4	0.090036	-0.0154164	0.894944	NA	No	0;0;0;0;0;0	0;0;0.79;0;0;0
ENSG00000117697	NSL1	133.148	-0.28138	0.0301271	0.109227	No	122.75;97.93;176.27;119.81;140.86;131.66	169.77;172.63;184.06;134.1;160.61;148.97
ENSG00000145536	ADAMTS16	0.0901094	-0.000344584	0.997645	NA	No	0;0;0;0;0.83;0	0;0;0.79;0;0;0
ENSG00000170935	NCBP2L	0	NA	NA	NA	No	0;0;0;0;0;0	0;0;0;0;0;0
ENSG00000086544	ITPKC	47.5664	0.358179	0.0210481	0.0831312	No	46.76;62.51;73.79;57.34;62.15;41.06	41.85;42.45;43.63;53.15;42.51;41.25
ENSG00000076067	RBMS2	164.402	0.410743	0.00092508	0.00642581	Up	199.71;153.15;141.42;208.89;213.78;192.54	138.98;203.76;115.04;126.74;128.33;139.8
ENSG00000086548	CEACAM6	695.819	0.135541	0.654202	0.827371	No	669.26;773.05;588.24;388.09;381.16;482.77	749.38;851.84;783.84;159.44;136.2;193.66
ENSG00000167283	ATP5L	2572.21	-0.574556	4.2013e-06	5.59325e-05	Down	2135.39;2294.14;2586.61;1979.35;2146.1;2340.21	3333.1;5326.15;3367.02;2809.47;2624.06;2961.08
ENSG00000039600	SOX30	1.70203	0.279662	0.364166	0.602226	No	1.95;3.13;1.02;2.05;0.83;0	0.79;0;0;0.82;0.79;1.15
ENSG00000265203	RBP3	0	NA	NA	NA	No	0;0;0;0;0;0	0;0;0;0;0;0
ENSG00000273259	AL049839.2	0.223063	-0.000515745	0.997095	NA	No	0;0;1.02;0;0;1.42	0;0;0;0;1.57;0
ENSG00000156427	FGF18	1.62135	-0.0646275	0.837809	0.928543	No	2.92;0;0;1.02;1.66;0	2.37;2.83;0.79;0.82;0;1.15
ENSG00000012779	ALOX5	73.841	1.61288	1.64668e-23	1.82114e-21	Up	127.62;154.19;105.56;149.5;131.75;124.58	32.38;48.11;31.73;40.07;40.94;55
ENSG00000143278	F13B	0	NA	NA	NA	No	0;0;0;0;0;0	0;0;0;0;0;0
ENSG00000156395	SORCS3	0	NA	NA	NA	No	0;0;0;0;0;0	0;0;0;0;0;0
ENSG00000156398	SFXN2	63.8758	-0.597548	0.000290969	0.00238246	Down	52.61;47.92;34.84;38.91;52.2;33.98	76.6;107.54;65.06;55.6;59.05;63.03
ENSG00000275954	TBC1D3F	0	NA	NA	NA	No	0;0;0;0;0;0	0;0;0;0;0;0
ENSG00000107338	SHB	154.282	0.581334	7.04209e-08	1.36965e-06	Up	172.43;167.74;161.92;164.86;186.44;192.54	94.76;99.05;104.72;126.74;143.29;113.45
ENSG00000068394	GPKOW	83.2794	0.125645	0.319896	0.559248	No	93.52;80.22;92.23;80.89;92.8;92.02	67.91;118.86;82.51;78.5;92.11;63.03
ENSG00000176834	VSIG10	134.777	0.131421	0.371978	0.609612	No	142.23;131.27;119.9;166.91;137.55;154.32	90.02;99.05;110.28;149.63;156.67;160.43
ENSG00000181626	ANKRD62	1.74275	-0.19678	0.537456	0.744213	No	0.97;2.08;0;2.05;0;4.25	2.37;0;1.59;3.27;2.36;2.29
ENSG00000181625	SLX1B	0	NA	NA	NA	No	0;0;0;0;0;0	0;0;0;0;0;0
ENSG00000250120	PCDHA10	1.40146	0.0963612	0.762121	0.889297	No	1.95;0;3.07;2.05;0.83;0	0;0;0.79;0.82;3.15;1.15
ENSG00000110375	UPK2	3.48193	-0.457773	0.155735	0.35577	No	0;0;3.07;2.05;1.66;9.91	7.11;14.15;0;1.64;5.51;9.17
ENSG00000168748	CA7	0	NA	NA	NA	No	0;0;0;0;0;0	0;0;0;0;0;0
ENSG00000269964	MEI4	0	NA	NA	NA	No	0;0;0;0;0;0	0;0;0;0;0;0
ENSG00000134690	CDCA8	148.656	-0.591799	1.67913e-05	0.000194207	Down	127.62;113.56;100.43;92.16;130.92;111.84	191.09;274.51;169.78;134.91;151.16;148.97
ENSG00000168743	NPNT	226.186	-0.390277	3.33307e-05	0.000359	Down	184.12;145.86;170.12;169.98;153.29;157.15	196.62;198.1;191.2;223.22;251.93;225.75
ENSG00000134698	AGO4	17.9806	0.0985046	0.681416	0.843994	No	14.61;28.13;20.5;23.55;24.03;14.16	19.74;8.49;17.45;16.35;28.34;20.63
ENSG00000108861	DUSP3	42.4406	0.483364	0.00342605	0.0193628	Up	39.94;60.43;50.22;49.15;52.2;48.14	30.01;33.96;42.84;35.98;33.85;32.09
ENSG00000215203	GRXCR1	0	NA	NA	NA	No	0;0;0;0;0;0	0;0;0;0;0;0
ENSG00000143891	GALM	161.666	0.316608	0.120103	0.297244	No	220.16;163.57;227.51;232.44;228.7;210.94	138.19;48.11;180.09;169.25;242.49;212
ENSG00000071246	VASH1	0.230437	-0.0407405	0.825397	NA	No	0;0;0;0;0.83;0	0.79;0;0;0.82;0;0
ENSG00000071242	RPS6KA2	13.8047	0.181584	0.57581	0.773338	No	28.25;5.21;14.35;46.08;9.11;18.4	7.9;5.66;3.17;35.98;34.64;1.15
ENSG00000071243	ING3	114.108	0.550403	0.000224711	0.00191072	Up	139.31;147.94;137.32;132.09;91.15;144.41	101.07;39.62;99.17;93.21;95.26;79.07
ENSG00000105926	MPP6	87.2205	-0.38454	0.0294353	0.107341	No	75.01;62.51;84.03;87.04;35.63;49.55	93.18;53.77;99.17;99.75;76.37;92.82
ENSG00000105929	ATP6V0A4	0.0454254	-0.0154164	0.894944	NA	No	0;0;0;0;0;0	0;0;0;0.82;0;0
ENSG00000105928	GSDME	0.0919209	0	1	NA	No	0;0;0;0;0;0	0;0;0;0;0;0
ENSG00000132669	RIN2	206.829	-0.369218	0.00707852	0.0349099	Down	156.84;173.99;199.84;208.89;181.47;250.59	223.47;240.55;189.61;300.08;288.15;281.9
ENSG00000132664	POLR3F	275.015	-0.00669884	0.961193	0.98387	No	230.88;284.42;245.95;270.33;213.78;324.2	270.85;263.19;371.29;186.43;253.51;225.75
ENSG00000132661	NXT1	162.685	-0.216081	0.162293	0.365863	No	155.87;145.86;160.89;142.33;161.58;111.84	203.73;260.36;190.41;142.27;137.78;116.88
ENSG00000119596	YLPM1	126.65	0.206899	0.13824	0.328164	No	142.23;110.44;140.4;143.36;132.58;103.35	102.65;133.01;122.18;70.32;107.86;142.1
ENSG00000261717	AC009163.4	0	NA	NA	NA	No	0;0;0;0;0;0	0;0;0;0;0;0
ENSG00000119599	DCAF4	24.1615	0.246144	0.208614	0.429132	No	26.3;27.09;24.6;27.65;32.32;25.48	23.69;14.15;25.39;19.62;24.41;24.06
ENSG00000139679	LPAR6	128.002	-0.61713	0.00324201	0.0184956	Down	77.93;76.05;66.61;103.42;108.55;142.99	105.81;116.03;84.89;246.11;199.19;170.74
ENSG00000148841	ITPRIP	36.9217	0.0459402	0.824375	0.92202	No	56.5;42.72;31.77;23.55;35.63;26.9	28.43;42.45;38.08;48.24;34.64;20.63
ENSG00000148840	PPRC1	65.2421	0.306534	0.0562467	0.174586	No	53.58;75.01;66.61;60.41;78.72;56.63	69.49;28.3;62.68;45.79;43.3;51.57
ENSG00000148843	PDCD11	90.2709	-0.0232651	0.889324	0.953024	No	60.4;76.05;92.23;92.16;85.35;94.85	96.34;36.79;109.48;93.21;61.41;95.11
ENSG00000148842	CNNM2	23.2876	0.457312	0.0724944	0.209581	No	41.89;23.96;19.47;34.82;34.8;26.9	18.16;11.32;12.69;19.62;18.9;42.4
ENSG00000187701	OR2T27	0	NA	NA	NA	No	0;0;0;0;0;0	0;0;0;0;0;0
ENSG00000148848	ADAM12	0.238388	0.0686375	0.631594	NA	No	0;0;0;2.05;0;1.42	0;0;0;0;0;0
ENSG00000139675	HNRNPA1L2	59.3955	0.0921239	0.556415	0.759527	No	72.09;52.09;45.09;68.61;61.32;49.55	41.06;53.77;49.19;71.14;49.6;64.17
ENSG00000162624	LHX8	0	NA	NA	NA	No	0;0;0;0;0;0	0;0;0;0;0;0
ENSG00000135124	P2RX4	18.6264	0.492877	0.0265983	0.09953	No	20.46;22.92;26.65;31.74;28.17;22.65	13.42;11.32;15.87;26.98;19.68;12.61
ENSG00000162621	LRRC53	0.181085	-0.0408319	0.761209	NA	No	0;0;0;0;0;0	0;0;0;0.82;0.79;0
ENSG00000162620	LRRIQ3	1.25077	-0.0945532	0.758796	0.88769	No	0;0;2.05;2.05;0.83;1.42	1.58;2.83;1.59;2.45;0;0
ENSG00000162623	TYW3	109.411	-0.999971	7.26686e-09	1.68905e-07	Down	95.47;67.72;71.74;82.94;55.52;70.79	187.94;59.43;191.99;152.08;159.03;163.87
ENSG00000188706	ZDHHC9	678.753	0.494876	3.92604e-14	1.92558e-12	Up	746.22;703.25;886.46;775.15;855.12;697.96	550.38;557.52;563.29;542.11;558.98;534
ENSG00000188707	ZBED6CL	52.6964	0.397087	0.0174543	0.0719298	No	67.22;48.97;61.49;54.27;49.72;53.8	39.48;42.45;44.43;53.15;40.94;27.5
ENSG00000185634	SHC4	0.366737	0.217607	0.30696	NA	No	0.97;0;0;2.05;0.83;0	0;0;0;0;0;0
ENSG00000165076	PRSS37	0	NA	NA	NA	No	0;0;0;0;0;0	0;0;0;0;0;0
ENSG00000165071	TMEM71	0.150649	-0.0378068	0.770328	NA	No	0;0;0;0;0;0	0;0;0;0;0.79;1.15
ENSG00000185630	PBX1	275.201	-0.298985	0.339587	0.577735	No	212.37;197.95;177.29;400.38;342.22;261.91	149.24;56.6;152.33;668.03;577.88;543.17
ENSG00000185633	NDUFA4L2	19.568	-1.46083	4.4378e-06	5.87575e-05	Down	1.95;4.17;6.15;3.07;2.49;1.42	3.95;2.83;1.59;89.94;122.03;99.7
ENSG00000165072	MAMDC2	2.41722	1.06542	0.00105196	0.00718038	Up	0.97;9.38;10.25;1.02;3.31;5.66	0.79;0;1.59;0.82;0;0
ENSG00000165078	CPA6	0	NA	NA	NA	No	0;0;0;0;0;0	0;0;0;0;0;0
ENSG00000101353	MROH8	2.58864	0.00107773	0.997406	0.998995	No	9.74;3.13;0;3.07;1.66;1.42	4.74;0;0.79;2.45;6.3;3.44
ENSG00000169903	TM4SF4	1267.42	-2.06169	7.37334e-87	1.55955e-83	Down	361.42;359.44;392.5;418.81;493.85;467.19	1670.89;2394.22;1668.44;1793.94;1672.22;1639.83
ENSG00000169902	TPST1	4.01358	0.712711	0.0308196	0.111289	No	8.77;8.33;7.17;11.26;4.14;4.25	3.16;0;2.38;4.91;6.3;1.15
ENSG00000169905	TOR1AIP2	372.37	0.188527	0.0601451	0.183174	No	347.78;409.45;400.7;395.26;412.65;349.69	311.91;452.81;316.55;370.4;281.85;327.74
ENSG00000169906	S100G	0	NA	NA	NA	No	0;0;0;0;0;0	0;0;0;0;0;0
ENSG00000169908	TM4SF1	1876.1	0.285053	0.12192	0.300249	No	2201.64;2227.46;2383.7;1725.41;1941.43;1671.98	1946.48;2875.33;1881.85;1026.98;1052.62;1038.21
ENSG00000089902	RCOR1	156.455	-0.0329634	0.797601	0.909081	No	144.18;147.94;108.63;176.12;133.41;130.25	138.98;99.05;151.53;178.25;120.46;158.14
ENSG00000180287	PLD5	0.25044	-0.000721104	0.996531	NA	No	0;0;0;1.02;0;0	0.79;0;0;0;0;0
ENSG00000112619	PRPH2	0	NA	NA	NA	No	0;0;0;0;0;0	0;0;0;0;0;0
ENSG00000152894	PTPRK	991.545	-0.31559	0.0136768	0.0594812	No	797.85;819.93;830.09;897.01;869.21;754.59	869.4;679.21;824.3;1255.1;1214.8;1375.12
ENSG00000271741	AC114490.2	0	NA	NA	NA	No	0;0;0;0;0;0	0;0;0;0;0;0
ENSG00000138780	GSTCD	100.591	-0.102376	0.52226	0.733984	No	96.44;77.1;75.84;101.37;100.26;79.28	100.29;133.01;125.35;77.68;82.67;65.32
ENSG00000138785	INTS12	67.6023	0.164232	0.300458	0.538565	No	82.8;66.68;63.54;52.22;72.92;76.45	71.07;70.75;75.37;49.06;39.36;66.46
ENSG00000014164	ZC3H3	35.0799	0.126193	0.517399	0.730878	No	35.07;46.88;22.55;37.89;38.94;32.56	31.59;22.64;37.29;33.52;43.3;19.48
ENSG00000148948	LRRC4C	0	NA	NA	NA	No	0;0;0;0;0;0	0;0;0;0;0;0
ENSG00000154803	FLCN	28.3568	0.482441	0.0249928	0.094706	No	37.02;46.88;20.5;54.27;36.46;31.15	24.48;31.13;21.42;30.25;22.83;28.65
ENSG00000196792	STRN3	24.3887	0.445609	0.0480175	0.155503	No	42.86;12.5;29.72;27.65;31.49;35.39	20.53;8.49;26.18;26.98;15.75;21.77
ENSG00000196793	ZNF239	19.5773	-0.233368	0.333239	0.571929	No	20.46;11.46;19.47;20.48;8.29;11.33	14.21;19.81;19.83;10.63;22.04;26.36
ENSG00000164304	CAGE1	0.343065	-0.0907816	0.641372	NA	No	0;0;0;0;0.83;0	0.79;2.83;0.79;0;0;0
ENSG00000184945	AQP12A	0	NA	NA	NA	No	0;0;0;0;0;0	0;0;0;0;0;0
ENSG00000164306	PRIMPOL	9.08173	-0.425463	0.148318	0.344312	No	3.9;4.17;9.22;5.12;13.26;7.08	16.58;5.66;13.49;10.63;5.51;10.31
ENSG00000164307	ERAP1	36.0023	0.0627525	0.74531	0.8799	No	36.04;31.26;32.79;43.01;35.63;38.22	29.22;36.79;25.39;26.98;44.09;46.98
ENSG00000164300	SERINC5	229.321	0.384605	5.46822e-05	0.000558068	Up	277.64;270.88;314.62;274.43;231.18;247.75	242.42;206.59;195.17;192.97;204.7;187.93
ENSG00000164303	ENPP6	0.582994	0.365963	0.159826	NA	No	0.97;2.08;0;1.02;0.83;1.42	0;0;0;0;0.79;0
ENSG00000164308	ERAP2	203.832	-0.0593572	0.678671	0.842847	No	151.97;169.82;177.29;243.71;214.61;193.96	179.25;107.54;181.68;260.01;217.29;236.06
ENSG00000164309	CMYA5	1.65525	-0.0913977	0.779329	0.899077	No	0.97;3.13;1.02;3.07;0.83;0	0.79;2.83;3.97;0.82;0.79;2.29
ENSG00000100401	RANGAP1	223.166	0.305797	0.0110199	0.0498575	Up	211.4;225.04;255.18;234.49;243.61;239.26	240.05;209.42;218.17;171.71;151.95;143.24
ENSG00000100403	ZC3H7B	54.2199	0.249657	0.150793	0.348155	No	41.89;58.34;58.41;55.29;45.57;70.79	34.74;42.45;55.54;41.7;56.69;37.82
ENSG00000104381	GDAP1	15.4295	0.45118	0.109678	0.279877	No	21.43;30.21;24.6;18.43;22.37;14.16	30.01;14.15;13.49;2.45;17.32;10.31
ENSG00000212899	KRTAP3-3	0	NA	NA	NA	No	0;0;0;0;0;0	0;0;0;0;0;0
ENSG00000104388	RAB2A	1040.65	-0.250417	0.000212599	0.00181686	Down	1003.4;958.5;903.88;891.89;911.47;908.9	1123.67;1100.89;1310.63;1085.03;1029;992.38
ENSG00000125430	HS3ST3B1	0.772925	-0.0681167	0.775544	NA	No	0;0;0;0;0;0	0;0;0.79;0;0;0
ENSG00000125434	SLC25A35	30.4224	-0.0990608	0.669478	0.837453	No	24.35;19.8;37.92;47.1;22.37;32.56	39.48;25.47;17.45;49.06;29.92;34.38
ENSG00000203896	LIME1	0	NA	NA	NA	No	0;0;0;0;0;0	0;0;0;0;0;0
ENSG00000182628	SKA2	342.624	-0.0732166	0.598038	0.788668	No	307.84;308.39;352.53;316.41;371.22;353.93	370.34;591.48;364.95;273.92;271.62;284.19
ENSG00000182621	PLCB1	24.7111	-0.229191	0.342986	0.581075	No	23.38;30.21;21.52;25.6;21.54;15.57	20.53;8.49;25.39;31.89;43.3;29.79
ENSG00000256349	AP002748.4	0	NA	NA	NA	No	0;0;0;0;0;0	0;0;0;0;0;0
ENSG00000254852	NPIPA2	34.0627	0.159214	0.441757	0.674088	No	30.2;45.84;34.84;25.6;35.63;46.72	25.27;19.81;21.42;31.89;44.88;44.69
ENSG00000007402	CACNA2D2	3.72553	-0.962889	0.00390442	0.0215412	Down	3.9;1.04;1.02;0;0;1.42	3.95;8.49;0;7.36;9.45;8.02
ENSG00000254858	MPV17L2	62.8845	-0.139993	0.503695	0.720946	No	73.06;54.18;46.12;44.03;48.89;72.2	65.54;130.18;72.99;35.16;40.15;51.57
ENSG00000104967	NOVA2	0.150043	0	1	NA	No	0;0;0;0;0;0	0;0;0;0;0;0
ENSG00000104964	AES	606.691	-0.213818	0.0483736	0.15591	No	491.96;570.93;550.32;475.13;728.35;530.9	506.95;778.26;564.08;709.73;719.59;644.01
ENSG00000104960	PTOV1	167.281	-0.00634456	0.957234	0.982906	No	133.46;175.03;143.47;164.86;169.86;185.46	138.98;172.63;124.56;174.98;169.27;201.68
ENSG00000054523	KIF1B	75.4189	-0.40726	0.0912387	0.247095	No	93.52;46.88;74.81;53.25;36.46;97.69	73.44;19.81;89.65;142.27;119.67;101.99
ENSG00000239264	TXNDC5	0	NA	NA	NA	No	0;0;0;0;0;0	0;0;0;0;0;0
ENSG00000106524	ANKMY2	75.2068	0.394294	0.014224	0.0614302	No	104.24;76.05;87.11;75.77;104.4;86.36	60.01;36.79;53.95;67.05;78.73;93.97
ENSG00000155868	MED7	48.9171	0.2404	0.134922	0.322546	No	61.37;39.59;63.54;49.15;57.17;56.63	39.48;56.6;43.63;53.97;50.39;34.38
ENSG00000106526	ACTR3C	33.1586	-0.184993	0.394985	0.632312	No	22.41;26.05;31.77;14.34;31.49;35.39	22.9;53.77;34.11;31.07;27.56;26.36
ENSG00000008988	RPS20	17720.7	-0.346699	0.0285038	0.104782	No	15587.78;14713.98;16066.94;13657.84;19643;18047.81	15815.84;38321.66;15960.81;18098.83;18891.18;19106.1
ENSG00000180919	OR56B4	0	NA	NA	NA	No	0;0;0;0;0;0	0;0;0;0;0;0
ENSG00000180917	CMTR2	270.327	1.0173	2.66096e-19	2.11391e-17	Up	431.56;393.82;404.8;371.7;377.85;376.59	177.67;121.69;168.99;221.58;211;217.73
ENSG00000180914	OXTR	0.840067	0.04256	0.87705	NA	No	1.95;2.08;1.02;2.05;0;0	1.58;0;3.17;0.82;0;0
ENSG00000160551	TAOK1	196.769	0.112853	0.489875	0.710177	No	256.21;162.53;216.23;252.92;151.64;219.44	169.77;82.07;187.23;249.39;224.38;223.46
ENSG00000283809	AC007326.4	0	NA	NA	NA	No	0;0;0;0;0;0	0;0;0;0;0;0
ENSG00000124479	NDP	0	NA	NA	NA	No	0;0;0;0;0;0	0;0;0;0;0;0
ENSG00000279493	FP565260.4	0	NA	NA	NA	No	0;0;0;0;0;0	0;0;0;0;0;0
ENSG00000012983	MAP4K5	200.169	0.268791	0.0200307	0.0801244	No	186.07;251.08;189.59;248.83;202.18;203.87	198.2;172.63;196.75;161.08;181.87;142.1
ENSG00000152076	CCDC74B	8.32995	1.28947	2.67804e-05	0.000295597	Up	14.61;15.63;5.12;17.41;7.46;16.99	3.95;2.83;3.17;5.72;0.79;3.44
ENSG00000169174	PCSK9	2.53113	-1.73559	4.52724e-08	9.24071e-07	Down	0;0;0;0;0;0	5.53;2.83;2.38;7.36;9.45;17.19
ENSG00000213316	LTC4S	0.250343	0.0816	0.663718	NA	No	0;1.04;1.02;0;0;0	0;0;0;0;0;0
ENSG00000156983	BRPF1	98.5923	0.402059	0.00439796	0.0236999	Up	105.21;115.64;108.63;118.78;125.12;106.18	105.02;56.6;102.34;85.85;76.37;67.61
ENSG00000037474	NSUN2	338.692	-0.0113507	0.911504	0.962665	No	336.09;326.1;334.09;318.46;262.67;322.79	370.34;331.12;368.12;281.27;307.83;253.25
ENSG00000095261	PSMD5	536.597	0.0358018	0.730697	0.872341	No	585.48;473;552.37;653.3;472.31;441.71	572.49;616.95;563.29;475.88;475.53;412.53
ENSG00000123297	TSFM	408.704	-0.334214	0.00407587	0.0222836	Down	358.5;375.06;309.49;293.88;295.81;382.25	411.41;599.97;457.77;315.62;384.2;419.41
ENSG00000091947	TMEM101	174.551	-0.498765	2.78934e-07	4.81125e-06	Down	148.07;177.11;139.37;145.41;152.46;141.57	188.73;249.04;189.61;224.86;210.21;245.23
ENSG00000047597	XK	12.471	0.00331051	0.990329	0.996532	No	10.72;9.38;10.25;9.22;19.06;9.91	14.21;2.83;12.69;16.35;6.3;12.61
ENSG00000128965	CHAC1	334.166	0.433257	0.170397	0.376949	No	532.87;693.87;625.13;484.34;368.73;387.91	76.6;149.99;61.88;613.24;614.88;480.14
ENSG00000157168	NRG1	0	NA	NA	NA	No	0;0;0;0;0;0	0;0;0;0;0;0
ENSG00000123124	WWP1	131.52	-0.00178082	0.987607	0.995727	No	144.18;127.11;107.6;137.21;143.35;123.17	128.71;73.58;134.87;142.27;146.44;134.07
ENSG00000113140	SPARC	0.0432475	0	1	NA	No	0;0;0;0;0;0	0;0;0;0;0;0
ENSG00000184113	CLDN5	0	NA	NA	NA	No	0;0;0;0;0;0	0;0;0;0;0;0
ENSG00000184110	EIF3C	6.31907	-0.123063	0.703871	0.857528	No	10.72;2.08;6.15;4.1;1.66;7.08	6.32;0;11.9;4.91;3.15;6.88
ENSG00000163239	TDRD10	0	NA	NA	NA	No	0;0;0;0;0;0	0;0;0;0;0;0
ENSG00000168229	PTGDR	0	NA	NA	NA	No	0;0;0;0;0;0	0;0;0;0;0;0
ENSG00000168228	ZCCHC4	41.495	0.0330506	0.877177	0.946903	No	40.92;43.76;15.37;50.17;51.37;50.97	43.43;45.28;39.67;30.25;46.45;42.4
ENSG00000163235	TGFA	121.688	0.0718988	0.526707	0.737111	No	124.69;123.98;159.87;143.36;127.61;121.75	138.19;149.99;129.32;117.74;101.56;137.51
ENSG00000166049	PASD1	0.0574076	0	1	NA	No	0;0;0;0;0;0	0;0;0;0;0;0
ENSG00000162545	CAMK2N1	844.078	-0.331488	0.0595037	0.18196	No	696.54;495.92;680.47;978.92;901.53;686.63	709.1;574.5;677.53;1265.73;1248.65;1204.37
ENSG00000166046	TCP11L2	6.6379	0.512991	0.123703	0.303051	No	11.69;7.29;12.3;17.41;4.14;8.49	2.37;2.83;3.17;1.64;11.02;11.46
ENSG00000162542	TMCO4	24.2059	-0.119524	0.618525	0.802491	No	20.46;28.13;23.57;31.74;33.97;12.74	32.38;28.3;25.39;24.53;36.22;20.63
ENSG00000162543	UBXN10	9.37138	-1.57825	1.68281e-06	2.43167e-05	Down	1.95;3.13;3.07;0;4.97;2.83	11.06;11.32;15.07;19.62;29.13;24.06
ENSG00000284609	OR8B3	0	NA	NA	NA	No	0;0;0;0;0;0	0;0;0;0;0;0
ENSG00000204010	IFIT1B	0	NA	NA	NA	No	0;0;0;0;0;0	0;0;0;0;0;0
ENSG00000204019	CT83	0	NA	NA	NA	No	0;0;0;0;0;0	0;0;0;0;0;0
ENSG00000168528	SERINC2	162.858	0.101462	0.276337	0.511926	No	195.81;184.41;204.96;162.81;186.44;179.8	149.24;206.59;163.43;174.16;186.59;175.33
ENSG00000254087	LYN	22.8219	-1.15417	5.23051e-06	6.77684e-05	Down	14.61;12.5;14.35;11.26;4.97;16.99	30.8;14.15;33.32;26.98;58.26;22.92
ENSG00000158113	LRRC43	0.66391	0.171497	0.51651	NA	No	0;1.04;2.05;1.02;0;2.83	0;0;1.59;0.82;0.79;0
ENSG00000137776	SLTM	446.871	-0.0855769	0.545407	0.750383	No	507.55;442.78;384.3;443.38;384.47;465.78	453.26;217.91;586.29;484.87;458.99;566.09
ENSG00000137770	CTDSPL2	249.913	-0.198796	0.10874	0.27844	No	252.31;227.12;207.01;313.34;229.52;205.28	342.71;291.49;314.96;234.67;258.23;215.43
ENSG00000130204	TOMM40	1765	-0.0852686	0.583261	0.778645	No	1559.65;1566.93;1869.25;1472.48;1256.17;1538.91	2360.26;1910.28;2111.92;1254.29;1083.32;1147.08
ENSG00000130202	NECTIN2	361.328	0.252433	0.0114651	0.0515119	No	368.24;379.23;310.52;371.7;474.79;421.89	290.59;260.36;320.52;332.79;351.92;373.57
ENSG00000130203	APOE	2.50722	1.59933	1.48115e-06	2.16243e-05	Up	6.82;8.33;10.25;5.12;3.31;4.25	0;0;0.79;1.64;0;0
ENSG00000011275	RNF216	160.278	0.457411	0.000275554	0.00227114	Up	194.84;168.78;193.69;179.2;153.29;195.37	137.4;62.26;104.72;139.82;152.74;158.14
ENSG00000157837	SPPL3	122.149	0.392073	0.00720603	0.035487	Up	170.48;108.35;137.32;158.72;142.52;114.67	118.45;48.11;110.28;98.94;113.37;118.03
ENSG00000130208	APOC1	19.803	-0.995019	9.62504e-05	0.000910371	Down	3.9;12.5;10.25;13.31;14.91;8.49	17.37;31.13;18.25;34.34;21.26;30.94
ENSG00000157833	GAREM2	2.23613	0.418657	0.161449	0.364298	No	0;2.08;7.17;4.1;7.46;4.25	0;0;0.79;7.36;0;1.15
ENSG00000163714	U2SURP	518.984	0.132043	0.2385	0.46774	No	562.1;489.67;545.2;477.17;464.85;470.02	585.13;299.98;554.56;404.74;418.05;445.77
ENSG00000165533	TTC8	28.525	0.283307	0.169221	0.375231	No	30.2;30.21;35.87;43.01;17.4;35.39	20.53;14.15;19.83;30.25;33.85;28.65
ENSG00000161091	MFSD12	105.53	-0.112271	0.395953	0.633439	No	91.57;86.47;119.9;112.64;93.63;107.6	108.97;152.82;133.28;84.22;100.77;98.55
ENSG00000111364	DDX55	299.254	0.110586	0.199389	0.417041	No	349.73;289.63;296.17;280.57;270.96;334.11	281.11;217.91;304.65;293.54;292.09;263.56
ENSG00000205057	CLLU1OS	0.0432475	0	1	NA	No	0;0;0;0;0;0	0;0;0;0;0;0
ENSG00000121381	TAS2R9	0	NA	NA	NA	No	0;0;0;0;0;0	0;0;0;0;0;0
ENSG00000121380	BCL2L14	12.4456	-0.457121	0.140471	0.331693	No	14.61;6.25;16.4;6.14;11.6;8.49	7.9;11.32;3.17;26.17;20.47;30.94
ENSG00000178381	ZFAND2A	63.2349	1.18058	5.03779e-11	1.64883e-09	Up	115.93;108.35;106.58;69.63;93.63;87.78	24.48;56.6;46.81;28.62;43.3;49.28
ENSG00000042429	MED17	30.7687	-0.100986	0.605578	0.793665	No	31.17;37.51;31.77;37.89;25.69;25.48	39.48;11.32;30.15;27.8;38.58;48.13
ENSG00000178385	PLEKHM3	26.1523	0.408128	0.0634142	0.190119	No	30.2;26.05;18.45;51.2;27.34;36.81	18.16;11.32;17.45;27.8;26.77;30.94
ENSG00000171867	PRNP	187.779	0.035206	0.760421	0.888611	No	182.17;217.75;173.19;182.27;212.95;151.48	172.93;240.55;159.47;196.24;197.61;147.83
ENSG00000171865	RNASEH1	238.315	-0.0519762	0.782327	0.90065	No	267.9;222.95;238.78;291.83;128.43;215.19	314.28;99.05;309.41;199.51;229.89;249.81
ENSG00000171864	PRND	0.184135	0.0599428	0.607639	NA	No	0;0;0;0;3.31;0	0;0;0;0;0;0
ENSG00000171863	RPS7	16240.5	-0.625636	6.20741e-10	1.72756e-08	Down	12534.72;13507.52;12576.44;11424.54;14316.7;16557.04	17362.76;27264.67;18603.49;22678.53;19598.96;20666.86
ENSG00000171862	PTEN	411.791	-0.0300582	0.778698	0.898895	No	435.46;365.69;456.04;446.46;455.73;438.88	367.98;336.78;405.41;510.22;461.36;555.78
ENSG00000171861	MRM3	78.3537	-0.10019	0.563276	0.764391	No	45.79;71.89;81.98;62.46;86.18;92.02	82.12;144.33;71.4;62.96;70.07;64.17
ENSG00000171860	C3AR1	0.0881511	-0.0304883	0.793976	NA	No	0;0;0;0;0;0	0;0;1.59;0;0;0
ENSG00000041880	PARP3	37.6426	0.321129	0.0910701	0.246994	No	32.15;39.59;43.04;36.86;42.26;42.47	26.85;28.3;32.53;22.08;46.45;26.36
ENSG00000174982	OR4S2	0	NA	NA	NA	No	0;0;0;0;0;0	0;0;0;0;0;0
ENSG00000174989	FBXW8	55.2911	0.212495	0.278663	0.514066	No	50.66;75.01;55.34;45.06;48.89;38.22	47.38;22.64;69.82;45.79;27.56;44.69
ENSG00000134453	RBM17	385.026	0.0562528	0.500845	0.718751	No	439.35;349.02;334.09;421.88;354.64;414.81	371.13;390.55;410.17;359.77;370.03;322.01
ENSG00000124802	EEF1E1	309.268	-0.395532	0.0107589	0.0489121	Down	269.85;233.37;282.85;238.59;243.61;294.47	405.09;515.07;443.49;241.21;267.68;234.92
ENSG00000161328	LRRC56	12.9441	-0.0480154	0.857012	0.938001	No	14.61;8.33;17.42;17.41;19.89;15.57	9.48;8.49;9.52;24.53;22.83;19.48
ENSG00000160058	BSDC1	34.5441	-0.145029	0.452844	0.682877	No	30.2;46.88;42.02;35.84;47.23;25.48	36.32;14.15;43.63;51.51;49.6;49.28
ENSG00000160055	TMEM234	27.3642	-0.241	0.223407	0.448368	No	36.04;21.88;34.84;24.58;26.52;19.82	38.69;22.64;31.73;26.98;37.79;35.52
ENSG00000243317	STMP1	702.068	-0.196789	0.108758	0.27844	No	573.79;807.43;635.38;544.76;511.25;537.98	720.16;965.05;674.36;602.61;574.73;652.03
ENSG00000215045	GRID2IP	0	NA	NA	NA	No	0;0;0;0;0;0	0;0;0;0;0;0
ENSG00000160050	CCDC28B	15.1249	-0.471408	0.055575	0.173054	No	10.72;14.59;14.35;8.19;9.94;8.49	18.95;19.81;11.9;22.89;11.02;16.04
ENSG00000160051	IQCC	11.2016	-0.253755	0.33876	0.577024	No	14.61;9.38;12.3;8.19;13.26;5.66	14.21;22.64;10.31;12.26;18.9;5.73
ENSG00000215041	NEURL4	2.23563	0.212525	0.525579	0.735974	No	0.97;5.21;2.05;3.07;2.49;2.83	3.16;0;2.38;0.82;2.36;2.29
ENSG00000042286	AIFM2	259.222	0.0321834	0.840795	0.929823	No	311.74;280.26;317.69;208.89;233.67;244.92	297.7;404.7;300.68;199.51;218.08;159.28
ENSG00000175581	MRPL48	1655.37	-0.391547	0.00634769	0.0320816	Down	1846.06;1831.56;1511.59;1430.5;894.07;1235.94	2178.64;2232.91;2215.06;1699.09;1610.81;1707.44
ENSG00000175582	RAB6A	125.55	0.124491	0.251491	0.482808	No	129.57;123.98;133.23;145.41;135.89;154.32	120.03;141.5;139.63;146.36;103.92;104.28
ENSG00000036530	CYP46A1	4.39273	0.199436	0.542352	0.747933	No	3.9;7.29;8.2;4.1;1.66;4.25	4.74;2.83;3.17;2.45;3.94;5.73
ENSG00000177984	LCN15	5.38305	-0.471409	0.147871	0.343557	No	6.82;4.17;1.02;7.17;1.66;7.08	7.9;2.83;3.17;9.81;7.87;12.61
ENSG00000065989	PDE4A	6.30167	-0.242197	0.428889	0.663609	No	6.82;2.08;6.15;5.12;4.14;9.91	7.11;2.83;4.76;10.63;8.66;5.73
ENSG00000177981	ASB8	71.8939	0.0668821	0.702077	0.856267	No	72.09;68.76;65.59;65.53;77.06;87.78	71.07;25.47;68.23;78.5;79.52;75.63
ENSG00000177989	ODF3B	1.40556	0.922368	0.00360023	0.0201653	No	6.82;2.08;4.1;3.07;1.66;1.42	0.79;0;0.79;0;0;1.15
ENSG00000175634	RPS6KB2	124.616	-0.380422	0.00652561	0.0327402	Down	116.9;129.19;126.05;72.7;106.89;120.34	187.94;161.31;161.85;135.73;138.56;99.7
ENSG00000135324	MRAP2	68.5468	-0.861855	5.48756e-08	1.10148e-06	Down	37.99;32.3;38.94;36.86;53.86;36.81	87.65;65.09;64.26;66.23;93.69;69.9
ENSG00000147400	CETN2	1485.99	-0.0226471	0.77965	0.899077	No	1576.22;1614.86;1708.35;1389.54;1252.86;1269.92	1546.13;1734.82;1373.31;1417;1502.16;1410.64
ENSG00000147403	RPL10	16100	-0.219826	0.0379819	0.130311	No	13461.16;15357.84;16314.94;14955.22;17467.9;15553.28	14599;25343.07;14666.04;18705.53;18092.07;17513.26
ENSG00000131669	NINJ1	216.134	0.625172	5.3988e-09	1.2903e-07	Up	263.03;257.34;308.47;254.97;256.04;267.57	168.98;209.42;176.13;189.7;166.12;130.64
ENSG00000131668	BARX1	0	NA	NA	NA	No	0;0;0;0;0;0	0;0;0;0;0;0
ENSG00000213265	TSGA13	0.58255	-0.093578	0.703965	NA	No	0;2.08;0;0;0;1.42	0.79;0;0;2.45;0.79;0
ENSG00000221977	OR4E2	0	NA	NA	NA	No	0;0;0;0;0;0	0;0;0;0;0;0
ENSG00000003137	CYP26B1	7.82709	0.377355	0.122338	0.300927	No	5.85;6.25;11.27;27.65;19.89;29.73	0;0;0;18.81;3.15;0
ENSG00000221970	OR2A1	0.0438693	-0.0154164	0.894944	NA	No	0;0;0;0;0;0	0.79;0;0;0;0;0
ENSG00000248099	INSL3	0.100626	-0.000344584	0.997645	NA	No	0;0;0;1.02;0;0	0;0;0;0;0.79;0
ENSG00000132313	MRPL35	140.264	-0.319795	0.00694322	0.0343627	Down	117.88;127.11;154.75;94.21;121.81;142.99	157.93;200.93;169.78;130.83;148.01;160.43
ENSG00000221978	CCNL2	167.905	-0.475078	0.00261336	0.0154726	Down	143.2;137.52;163.97;136.19;180.64;189.71	186.36;172.63;156.29;269.01;258.23;297.94
ENSG00000237763	AMY1A	0	NA	NA	NA	No	0;0;0;0;0;0	0;0;0;0;0;0
ENSG00000177673	TEX44	0	NA	NA	NA	No	0;0;0;0;0;0	0;0;0;0;0;0
ENSG00000177674	AGTRAP	91.0715	-0.367868	0.016288	0.068258	No	74.04;85.43;109.65;73.73;77.89;99.1	128.71;183.95;91.24;107.11;102.35;87.09
ENSG00000177675	CD163L1	1.81714	-0.134271	0.677887	0.842506	No	0.97;5.21;3.07;2.05;0;1.42	0.79;5.66;3.97;0.82;1.57;4.58
ENSG00000237765	FAM200B	140.898	-0.00332872	0.982337	0.993348	No	136.38;105.23;105.56;193.53;141.69;135.91	116.87;186.78;105.52;135.73;141.71;150.12
ENSG00000177679	SRRM3	0.67469	-0.227964	0.33293	NA	No	0;1.04;0;0;0;0	0.79;0;1.59;2.45;0;0
ENSG00000172009	THOP1	125.532	-0.128934	0.284801	0.521807	No	111.06;119.81;130.15;99.33;109.38;131.66	157.14;99.05;127.73;143.09;108.65;116.88
ENSG00000172000	ZNF556	16.4787	0.336821	0.235173	0.463416	No	22.41;12.5;31.77;19.46;17.4;19.82	6.32;2.83;18.25;22.08;26.77;9.17
ENSG00000172005	MAL	0	NA	NA	NA	No	0;0;0;0;0;0	0;0;0;0;0;0
ENSG00000172006	ZNF554	11.8762	0.838339	0.00231801	0.0140082	Up	17.54;14.59;22.55;18.43;11.6;18.4	5.53;5.66;6.35;9.81;4.72;17.19
ENSG00000172007	RAB33B	20.6826	0.0699645	0.764619	0.890871	No	22.41;27.09;22.55;18.43;25.69;21.24	17.37;19.81;19.83;31.89;11.02;30.94
ENSG00000155256	ZFYVE27	45.9984	0.0404209	0.794556	0.907627	No	44.81;53.13;52.27;33.79;44.74;39.64	39.48;53.77;44.43;46.61;38.58;44.69
ENSG00000188277	C15orf62	4.18777	0.639198	0.0508709	0.161924	No	6.82;7.29;7.17;2.05;5.8;8.49	2.37;2.83;2.38;1.64;6.3;2.29
ENSG00000198805	PNP	478.185	-0.632449	1.55882e-08	3.40346e-07	Down	290.3;328.18;387.38;314.36;345.53;359.6	552.75;676.38;641.83;454.62;466.87;407.95
ENSG00000155254	MARVELD1	82.0747	0.134604	0.414018	0.651029	No	58.45;72.93;92.23;80.89;83.69;75.03	45.01;76.41;55.54;79.31;75.58;92.82
ENSG00000248329	APELA	0	NA	NA	NA	No	0;0;0;0;0;0	0;0;0;0;0;0
ENSG00000164488	DACT2	0.0454254	-0.0154164	0.894944	NA	No	0;0;0;0;0;0	0;0;0;0.82;0;0
ENSG00000069869	NEDD4	38.6229	0.292752	0.137244	0.326533	No	47.73;50.01;44.07;31.74;40.6;33.98	41.06;19.81;34.11;41.7;23.62;32.09
ENSG00000115816	CEBPZ	382.6	0.128563	0.360666	0.598963	No	474.42;316.72;382.25;357.37;344.7;399.24	433.52;212.25;463.32;337.69;288.94;312.84
ENSG00000071991	CDH19	0.113775	0.0297991	0.798532	NA	No	0;0;0;2.05;0;0	0;0;0;0;0;0
ENSG00000071994	PDCD2	836.106	-0.547283	3.20949e-06	4.37613e-05	Down	837.79;809.51;758.36;629.75;594.11;579.04	1246.06;1256.54;1127.36;808.66;951.05;856.01
ENSG00000118997	DNAH7	4.14247	-0.532893	0.107892	0.277105	No	0.97;0;2.05;2.05;7.46;0	13.42;8.49;3.17;2.45;3.94;2.29
ENSG00000157429	ZNF19	12.0053	0.685418	0.0269158	0.100428	No	17.54;9.38;24.6;10.24;26.52;14.16	9.48;8.49;1.59;9.81;16.53;5.73
ENSG00000138018	SELENOI	224.668	0.0464997	0.755941	0.886388	No	214.32;305.26;229.56;188.41;197.21;195.37	233.74;172.63;299.1;173.34;227.53;168.45
ENSG00000188859	FAM78B	0.13778	-0.000406449	0.997435	NA	No	0;0;0;0;0.83;0	0;0;0;0.82;0;0
ENSG00000136144	RCBTB1	21.5031	0.364603	0.0911723	0.247034	No	29.23;23.96;21.52;28.67;33.97;16.99	11.84;16.98;21.42;20.44;25.19;20.63
ENSG00000136147	PHF11	44.103	0.951679	4.30154e-07	7.08039e-06	Up	59.42;62.51;67.64;79.87;78.72;69.37	26.85;16.98;38.08;33.52;53.54;25.21
ENSG00000136146	MED4	197.63	-0.269521	0.0109215	0.0495317	Down	183.14;203.16;155.77;181.24;137.55;195.37	211.63;251.87;235.63;223.22;176.35;187.93
ENSG00000136141	LRCH1	97.0418	-0.130182	0.35144	0.589354	No	100.34;75.01;72.76;89.09;96.95;84.94	87.65;82.07;107.1;116.92;96.84;73.34
ENSG00000136143	SUCLA2	33.8451	-0.122301	0.530647	0.739691	No	27.28;32.3;33.82;34.82;27.34;29.73	37.9;56.6;40.46;22.89;24.41;32.09
ENSG00000196800	SPINK14	0.0636628	-0.0154164	0.894944	NA	No	0;0;0;0;0;0	0;0;0;0;0;1.15
ENSG00000196805	SPRR2B	0	NA	NA	NA	No	0;0;0;0;0;0	0;0;0;0;0;0
ENSG00000172915	NBEA	1.47515	-0.644141	0.0436159	0.144853	No	0;0;0;1.02;0.83;2.83	1.58;2.83;3.97;2.45;2.36;2.29
ENSG00000144191	CNGA3	0	NA	NA	NA	No	0;0;0;0;0;0	0;0;0;0;0;0
ENSG00000144199	FAHD2B	5.92371	0.0329696	0.917229	0.965141	No	3.9;5.21;8.2;5.12;8.29;5.66	3.16;16.98;3.97;7.36;7.09;2.29
ENSG00000236383	LINC00854	0.203625	0.0300633	0.797632	NA	No	0;0;0;0;0;2.83	0;0;0;0;0;0
ENSG00000077279	DCX	0.107532	-0.0304883	0.793976	NA	No	0;0;0;0;0;0	0.79;0;0;0;0;1.15
ENSG00000085117	CD82	362.223	0.0139441	0.89376	0.954774	No	356.55;337.56;355.61;395.26;371.22;404.9	386.93;203.76;367.33;378.58;421.2;398.78
ENSG00000077274	CAPN6	85.3047	-3.5995	5.7491e-27	7.78244e-25	Down	3.9;1.04;2.05;0;0.83;0	86.86;84.9;55.54;469.34;363.73;459.52
ENSG00000110944	IL23A	8.79289	2.00856	4.43289e-10	1.2735e-08	Up	29.23;27.09;25.62;9.22;19.89;25.48	5.53;0;5.55;2.45;0;2.29
ENSG00000174516	PELI3	23.6272	0.461534	0.0573303	0.176797	No	6.82;25;25.62;35.84;26.52;39.64	16.58;16.98;15.07;25.35;18.9;13.75
ENSG00000203705	TATDN3	23.8342	-0.0979571	0.635239	0.814618	No	30.2;30.21;28.69;17.41;25.69;32.56	31.59;16.98;28.56;35.98;32.28;24.06
ENSG00000116731	PRDM2	40.8201	-0.467368	0.00954339	0.0443917	Down	40.92;38.55;48.17;38.91;33.14;21.24	58.43;25.47;56.33;57.24;62.98;42.4
ENSG00000112893	MAN2A1	268.689	-0.153224	0.14936	0.346018	No	242.57;222.95;230.58;214.01;278.41;192.54	266.9;232.06;314.96;249.39;223.59;250.96
ENSG00000088448	ANKRD10	1050.25	-0.137242	0.0783603	0.221617	No	1059.9;1262.72;1108.84;1018.86;1078.02;993.85	1272.12;1276.35;972.66;1226.49;1173.86;1280
ENSG00000269026	AC003006.1	0	NA	NA	NA	No	0;0;0;0;0;0	0;0;0;0;0;0
ENSG00000072310	SREBF1	81.9859	-1.37804	4.40939e-10	1.2689e-08	Down	38.97;46.88;40.99;34.82;32.32;49.55	82.91;65.09;69.02;126.74;175.57;197.1
ENSG00000072315	TRPC5	0	NA	NA	NA	No	0;0;0;0;0;0	0;0;0;0;0;0
ENSG00000269028	MTRNR2L12	274.327	0.909905	4.27159e-09	1.02962e-07	Up	339.99;328.18;413;498.68;270.13;426.14	222.68;101.88;188.82;207.68;182.65;244.08
ENSG00000139053	PDE6H	0	NA	NA	NA	No	0;0;0;0;0;0	0;0;0;0;0;0
ENSG00000139055	ERP27	5.42531	0.209233	0.530188	0.739579	No	3.9;5.21;5.12;8.19;4.14;0	5.53;2.83;6.35;1.64;3.15;0
ENSG00000151748	SAV1	63.7827	0.309871	0.054353	0.170064	No	92.55;63.55;64.56;97.28;62.97;77.87	68.7;31.13;65.06;71.14;54.32;60.73
ENSG00000164151	ICE1	95.2615	0.317568	0.0171818	0.0710838	No	86.7;103.14;101.46;88.06;125.12;100.52	71.86;84.9;92.82;81.77;74.79;77.92
ENSG00000151743	AMN1	65.1258	-0.00238039	0.987258	0.995642	No	56.5;59.39;58.41;55.29;46.4;73.62	67.12;45.28;68.23;49.88;56.69;51.57
ENSG00000151746	BICD1	74.0359	0.563394	0.000587781	0.00435839	Up	75.99;77.1;76.86;73.73;75.4;83.53	35.53;59.43;44.43;55.6;60.62;52.71
ENSG00000140443	IGF1R	81.0649	-0.298704	0.0194814	0.0784733	No	65.27;71.89;64.56;58.37;79.55;90.61	85.28;67.92;80.92;91.58;86.6;111.16
ENSG00000170876	TMEM43	126.009	0.377355	0.000817408	0.00579202	Up	172.43;151.07;148.6;140.29;130.09;124.58	111.34;90.56;127.73;108.75;98.41;118.03
ENSG00000170873	MTSS1	64.2178	-0.864324	5.76516e-08	1.15038e-06	Down	42.86;62.51;45.09;37.89;41.43;36.81	67.91;96.22;67.44;106.3;73.22;101.99
ENSG00000170871	KIAA0232	207.622	0.509899	1.54823e-07	2.82606e-06	Up	256.21;281.3;210.09;243.71;259.35;256.25	180.83;189.61;166.61;163.53;189.74;165.01
ENSG00000143867	OSR1	6.17925	-0.172051	0.576165	0.773631	No	6.82;3.13;6.15;6.14;5.8;7.08	7.9;5.66;7.14;12.26;4.72;2.29
ENSG00000013619	MAMLD1	2.33772	-0.854194	0.00949573	0.0442028	No	0;0;2.05;0;1.66;0	6.32;0;7.93;4.09;0.79;1.15
ENSG00000117069	ST6GALNAC5	0	NA	NA	NA	No	0;0;0;0;0;0	0;0;0;0;0;0
ENSG00000113761	ZNF346	101.644	-0.0470208	0.767137	0.892024	No	127.62;125.02;83.01;100.35;83.69;90.61	125.55;130.18;96;95.67;114.95;75.63
ENSG00000113763	UNC5A	0.878677	-0.0607783	0.835117	NA	No	0.97;0;0;0;0.83;1.42	0.79;0;0;0;1.57;1.15
ENSG00000169379	ARL13B	245.991	0.126648	0.296596	0.534473	No	240.62;251.08;220.33;259.07;242.78;276.07	233.74;212.25;299.89;174.98;211.78;221.16
ENSG00000140993	TIGD7	0	NA	NA	NA	No	0;0;0;0;0;0	0;0;0;0;0;0
ENSG00000140992	PDPK1	120.008	-0.580837	2.78314e-06	3.83811e-05	Down	71.11;94.81;77.89;88.06;99.43;70.79	125.55;149.99;134.08;115.29;140.14;110.01
ENSG00000064115	TM7SF3	425.094	-0.0255507	0.779506	0.899077	No	371.16;380.27;396.6;416.76;427.56;454.45	419.3;274.51;414.93;430.91;454.27;456.08
ENSG00000169372	CRADD	8.97137	0.417517	0.156303	0.356531	No	7.79;13.54;15.37;5.12;10.77;12.74	4.74;5.66;10.31;4.09;5.51;13.75
ENSG00000140995	DEF8	521.514	-0.753258	9.5522e-06	0.000116618	Down	451.04;436.53;429.39;337.91;230.35;301.55	749.38;950.9;756.07;464.43;473.95;456.08
ENSG00000169371	SNUPN	283.682	-0.118703	0.141691	0.333502	No	270.82;264.63;296.17;241.66;261.01;277.48	271.64;291.49;291.96;300.08;310.98;283.04
ENSG00000100632	ERH	861.79	-0.163253	0.340224	0.578237	No	780.31;859.52;910.03;744.43;844.35;683.8	952.31;1734.82;847.31;672.11;658.18;617.66
ENSG00000110492	MDK	715.207	1.36062	8.93551e-29	1.37452e-26	Up	1190.44;1218.96;1423.46;1437.67;1695.33;1506.34	420.88;585.82;387.95;609.97;638.5;560.36
ENSG00000110497	AMBRA1	75.0918	0.768565	7.93275e-07	1.22697e-05	Up	106.19;102.1;81.98;114.69;123.46;121.75	60.8;22.64;54.74;74.41;79.52;59.59
ENSG00000111728	ST8SIA1	1.88132	0.311473	0.343837	0.581575	No	5.85;3.13;2.05;2.05;2.49;0	2.37;2.83;0;0.82;3.15;1.15
ENSG00000111729	CLEC4A	0.0454254	-0.0154164	0.894944	NA	No	0;0;0;0;0;0	0;0;0;0.82;0;0
ENSG00000111726	CMAS	2676.46	-0.145542	0.0323784	0.115245	No	2394.52;2490.01;2675.77;2324.43;2430.31;2670.08	2768.5;3373.42;2753.75;2508.57;2679.96;2560.01
ENSG00000111727	HCFC2	10.3646	0.0455837	0.866985	0.942698	No	7.79;13.54;7.17;20.48;14.91;8.49	11.84;11.32;10.31;11.45;11.81;13.75
ENSG00000111725	PRKAB1	44.599	-0.283324	0.151385	0.349276	No	36.04;34.38;38.94;37.89;48.06;45.3	30.8;28.3;36.49;71.14;55.9;69.9
ENSG00000103489	XYLT1	0.455115	-0.152283	0.391972	NA	No	0;1.04;0;0;0;0	0;0;0;2.45;2.36;0
ENSG00000182103	FAM181B	0.256212	0.081777	0.663344	NA	No	0.97;1.04;0;1.02;0;0	0;0;0.79;0;0;0
ENSG00000103485	QPRT	78.9396	-0.926394	0.000935606	0.00648561	Down	56.5;47.92;38.94;74.75;48.06;90.61	42.64;99.05;35.7;219.13;204.7;202.83
ENSG00000142599	RERE	81.8287	-0.16283	0.281464	0.517193	No	73.06;77.1;76.86;94.21;80.38;72.2	64.75;79.24;85.68;94.03;119.67;87.09
ENSG00000107902	LHPP	40.2234	-0.414104	0.0228253	0.0884625	No	33.12;39.59;39.97;46.08;50.55;41.06	36.32;50.94;49.98;65.41;75.58;61.88
ENSG00000166747	AP1G1	669.554	0.41235	5.74956e-05	0.000582913	Up	792.98;838.69;823.95;814.06;793.81;760.25	635.67;515.07;610.89;587.9;562.13;676.1
ENSG00000106052	TAX1BP1	931.858	0.497862	0.000293233	0.00239932	Up	1309.29;1184.58;1139.59;982;1114.48;1121.26	783.33;379.23;813.19;969.74;903.82;894.97
ENSG00000156219	ART3	1.88331	0.0286325	0.929476	0.970869	No	2.92;1.04;3.07;1.02;0;4.25	0;0;0.79;2.45;4.72;2.29
ENSG00000156218	ADAMTSL3	6.95176	-0.20522	0.509293	0.724902	No	6.82;2.08;5.12;7.17;3.31;14.16	8.69;0;4.76;7.36;11.02;10.31
ENSG00000105887	MTPN	804.633	0.0523151	0.536414	0.74344	No	775.44;751.17;718.39;829.42;815.35;828.21	854.4;832.03;856.83;705.64;605.43;704.75
ENSG00000105880	DLX5	0	NA	NA	NA	No	0;0;0;0;0;0	0;0;0;0;0;0
ENSG00000092969	TGFB2	7.41997	-0.0365334	0.909467	0.96178	No	0.97;11.46;7.17;13.31;14.09;15.57	13.42;2.83;11.11;10.63;14.96;8.02
ENSG00000105889	STEAP1B	0.0569338	0.0147273	0.899615	NA	No	0;0;1.02;0;0;0	0;0;0;0;0;0
ENSG00000150907	FOXO1	241.813	0.841935	2.19798e-09	5.576e-08	Up	377.01;288.59;319.74;308.22;270.96;293.06	193.46;124.52;210.24;138.18;173.21;154.7
ENSG00000118564	FBXL5	46.4719	0.465021	0.00677302	0.0337176	Up	59.42;43.76;58.41;73.73;58.83;63.71	52.91;33.96;33.32;53.15;40.94;33.23
ENSG00000110237	ARHGEF17	32.319	0.203646	0.298178	0.535953	No	37.02;38.55;39.97;34.82;58;33.98	28.43;19.81;37.29;34.34;44.88;37.82
ENSG00000184351	KRTAP19-1	0	NA	NA	NA	No	0;0;0;0;0;0	0;0;0;0;0;0
ENSG00000184350	MRGPRE	0	NA	NA	NA	No	0;0;0;0;0;0	0;0;0;0;0;0
ENSG00000102287	GABRE	50.8533	0.684017	0.00159243	0.010261	Up	71.11;80.22;58.41;62.46;97.78;49.55	29.22;39.62;32.53;56.42;56.69;30.94
ENSG00000138867	GUCD1	165.934	-0.115	0.301987	0.540213	No	168.53;160.44;141.42;172.03;178.98;137.33	179.25;152.82;205.48;158.63;170.06;169.6
ENSG00000163032	VSNL1	0.41254	-0.119548	0.543564	NA	No	0;0;1.02;0;0.83;0	0;0;2.38;1.64;0;0
ENSG00000134152	KATNBL1	119.259	0.0139153	0.918255	0.9658	No	119.82;133.36;106.58;104.45;101.09;135.91	137.4;84.9;127.73;136.55;94.48;96.26
ENSG00000134153	EMC7	924.095	0.0359491	0.733597	0.873677	No	908.91;1047.05;982.79;822.26;836.89;876.34	1062.08;1092.4;996.46;704;734.55;767.77
ENSG00000105771	SMG9	64.6003	-0.171562	0.233462	0.46093	No	50.66;73.97;60.46;77.82;62.97;49.55	76.6;67.92;76.16;62.14;71.64;71.05
ENSG00000131508	UBE2D2	365.267	0.0995585	0.336366	0.574102	No	353.63;354.23;435.54;366.58;413.48;363.84	373.5;472.62;387.16;303.35;313.34;311.69
ENSG00000014824	SLC30A9	229.441	0.186968	0.0479809	0.155414	No	227.96;232.33;199.84;265.21;274.27;198.2	216.36;192.44;212.62;178.25;222.8;201.68
ENSG00000131504	DIAPH1	140.535	-0.0419331	0.753018	0.88448	No	184.12;103.14;101.46;137.21;116.01;138.74	149.24;141.5;151.53;137.37;108.65;116.88
ENSG00000162783	IER5	196.417	-0.519236	0.000109542	0.0010235	Down	130.54;184.41;106.58;126.97;136.72;140.16	201.36;316.97;169.78;170.07;192.89;182.2
ENSG00000166200	COPS2	312.122	-0.0766721	0.337276	0.575306	No	296.15;296.93;364.83;316.41;356.3;345.44	371.92;285.83;338.76;343.42;360.58;360.97
ENSG00000166206	GABRB3	0.187477	-0.0576177	0.715642	NA	No	0;0;0;0;0;0	0.79;0;0;0.82;0;0
ENSG00000131503	ANKHD1	80.7354	0.0822601	0.710759	0.861145	No	97.42;94.81;114.78;39.94;61.32;58.05	71.86;135.84;93.62;42.52;53.54;53.86
ENSG00000152463	OLAH	0.742905	0.0294101	0.903981	NA	No	0;0;0;1.02;1.66;4.25	2.37;0;0.79;0;0;2.29
ENSG00000152464	RPP38	233.439	0.0332189	0.756968	0.886965	No	247.44;285.47;248;205.82;222.07;226.52	214.78;294.32;261.02;183.97;214.93;255.54
ENSG00000152465	NMT2	65.4578	-0.148726	0.388214	0.625259	No	58.45;61.47;48.17;44.03;47.23;46.72	52.12;36.79;80.13;55.6;49.6;59.59
ENSG00000152467	ZSCAN1	0	NA	NA	NA	No	0;0;0;0;0;0	0;0;0;0;0;0
ENSG00000260691	ANKRD20A1	0	NA	NA	NA	No	0;0;0;0;0;0	0;0;0;0;0;0
ENSG00000181458	TMEM45A	27.8367	-0.059045	0.845507	0.932466	No	42.86;25;15.37;25.6;9.94;58.05	38.69;2.83;15.87;52.33;29.92;40.11
ENSG00000181450	ZNF678	12.4155	0.409291	0.111517	0.282906	No	19.48;9.38;14.35;17.41;13.26;24.07	13.42;8.49;9.52;14.72;10.23;10.31
ENSG00000021852	C8B	0	NA	NA	NA	No	0;0;0;0;0;0	0;0;0;0;0;0
ENSG00000163785	RYK	128.438	-0.321869	0.0102164	0.0469122	Down	123.72;82.31;112.73;118.78;119.32;127.42	127.92;141.5;174.54;144.73;133.84;137.51
ENSG00000163781	TOPBP1	199.822	-0.198918	0.173037	0.381344	No	219.19;158.36;174.22;167.93;133.41;162.81	247.16;169.8;245.94;161.08;168.48;174.18
ENSG00000163788	SNRK	30.4948	0.656539	0.000598024	0.00442078	Up	41.89;34.38;29.72;46.08;31.49;48.14	22.11;16.98;23.01;18.81;25.19;30.94
ENSG00000182195	LDOC1	0	NA	NA	NA	No	0;0;0;0;0;0	0;0;0;0;0;0
ENSG00000182197	EXT1	102.925	0.0399514	0.766644	0.891916	No	84.75;101.06;125.03;119.81;87;93.44	120.03;53.77;88.06;98.12;115.73;97.4
ENSG00000182196	ARL6IP4	0	NA	NA	NA	No	0;0;0;0;0;0	0;0;0;0;0;0
ENSG00000276368	HIST1H2AJ	1.99806	-0.233011	0.4571	0.685954	No	0;0;0;3.07;1.66;2.83	1.58;2.83;1.59;0.82;0;6.88
ENSG00000188130	MAPK12	17.554	0.292032	0.202084	0.420702	No	16.56;27.09;22.55;18.43;18.23;28.31	22.11;16.98;11.9;19.62;20.47;10.31
ENSG00000188133	TMEM215	0.0549848	0	1	NA	No	0;0;0;0;0;0	0;0;0;0;0;0
ENSG00000182199	SHMT2	642.821	-0.431853	0.00199904	0.0123904	Down	553.33;558.43;642.55;504.82;625.6;443.13	516.43;749.96;527.58;910.05;970.74;884.66
ENSG00000135119	RNFT2	39.9155	0.101329	0.572209	0.770572	No	37.02;68.76;40.99;35.84;46.4;43.89	46.59;31.13;43.63;32.71;40.15;55
ENSG00000186867	QRFPR	0	NA	NA	NA	No	0;0;0;0;0;0	0;0;0;0;0;0
ENSG00000186866	POFUT2	133.062	-0.113557	0.531709	0.740315	No	110.08;114.6;90.18;111.61;172.35;226.52	169.77;141.5;96;151.27;168.48;167.31
ENSG00000186860	KRTAP17-1	0.29097	-0.0967252	0.507733	NA	No	0;0;0;0;0;0	0;0;0;3.27;0;0
ENSG00000186862	PDZD7	10.0853	0.0263752	0.927226	0.969571	No	11.69;16.67;7.17;8.19;6.63;4.25	7.9;8.49;8.73;12.26;7.09;9.17
ENSG00000186868	MAPT	13.1781	0.261158	0.400902	0.638523	No	16.56;10.42;16.4;25.6;10.77;32.56	6.32;2.83;3.97;25.35;26.77;17.19
ENSG00000015153	YAF2	96.5536	0.577927	0.000110474	0.00103107	Up	126.64;100.02;125.03;100.35;148.32;104.76	82.91;62.26;107.1;66.23;66.13;72.19
ENSG00000139737	SLAIN1	0	NA	NA	NA	No	0;0;0;0;0;0	0;0;0;0;0;0
ENSG00000214960	ISPD	16.2321	-0.309034	0.269019	0.503714	No	16.56;10.42;15.37;11.26;12.43;5.66	15.79;45.28;15.87;5.72;10.23;16.04
ENSG00000139734	DIAPH3	46.9637	-0.290878	0.145932	0.340407	No	48.71;35.42;32.79;38.91;27.34;22.65	67.12;33.96;32.53;42.52;44.88;33.23
ENSG00000051108	HERPUD1	255.912	-0.0678707	0.710573	0.861037	No	298.1;324.01;349.46;232.44;253.55;244.92	186.36;195.27;192.79;421.09;407.03;380.45
ENSG00000005302	MSL3	30.7264	-0.135358	0.503949	0.721188	No	29.23;32.3;25.62;26.62;30.66;29.73	41.85;33.96;43.63;26.98;28.34;17.19
ENSG00000074201	CLNS1A	1326.34	-0.207403	0.000370923	0.00293838	Down	1267.4;1307.52;1419.36;1211.37;1321.63;1342.12	1551.66;1780.1;1453.43;1372.03;1469.1;1526.38
ENSG00000248767	AC187653.1	0	NA	NA	NA	No	0;0;0;0;0;0	0;0;0;0;0;0
ENSG00000101255	TRIB3	179.691	0.783463	4.12114e-05	0.000434208	Up	311.74;370.9;336.14;240.64;247.75;227.93	97.92;121.69;89.65;200.33;225.95;218.87
ENSG00000101251	SEL1L2	0	NA	NA	NA	No	0;0;0;0;0;0	0;0;0;0;0;0
ENSG00000119383	PTPA	1477.74	-0.0589315	0.561408	0.763065	No	1375.54;1508.59;1591.53;1216.49;1377.15;1496.43	1475.85;2111.21;1343.16;1470.15;1258.89;1318.97
ENSG00000153339	TRAPPC8	145.31	0.446527	0.00198342	0.0123207	Up	170.48;182.32;151.67;184.32;164.89;174.14	127.13;62.26;107.1;141.45;113.37;174.18
ENSG00000187118	CMC1	68.623	-0.184584	0.23418	0.461979	No	51.63;60.43;64.56;66.56;64.63;60.88	70.28;121.69;79.34;49.06;61.41;63.03
ENSG00000180329	CCDC43	132.116	-0.150033	0.222905	0.447741	No	121.77;125.02;122.98;149.5;123.46;92.02	130.29;141.5;168.19;122.65;132.27;128.34
ENSG00000127914	AKAP9	304.39	0.102521	0.606153	0.793863	No	366.29;254.21;270.55;383.99;172.35;311.46	196.62;104.71;323.69;316.43;290.51;378.16
ENSG00000272897	AL109827.1	0	NA	NA	NA	No	0;0;0;0;0;0	0;0;0;0;0;0
ENSG00000196345	ZKSCAN7	0	NA	NA	NA	No	0;0;0;0;0;0	0;0;0;0;0;0
ENSG00000196344	ADH7	0	NA	NA	NA	No	0;0;0;0;0;0	0;0;0;0;0;0
ENSG00000135314	KHDC1	1.67275	0.0562331	0.858896	0.938788	No	4.87;0;3.07;3.07;0;1.42	0.79;0;0.79;3.27;3.15;2.29
ENSG00000196341	OR8D1	1.78893	-0.0368465	0.910342	0.962044	No	0;2.08;3.07;1.02;2.49;1.42	3.95;0;1.59;1.64;2.36;0
ENSG00000213533	TMEM110	3.22336	-0.154146	0.645335	0.821031	No	4.87;1.04;2.05;3.07;2.49;2.83	2.37;14.15;5.55;0;2.36;1.15
ENSG00000112406	HECA	82.4798	0.484811	0.00100303	0.00687969	Up	100.34;123.98;63.54;102.4;110.2;128.83	72.65;56.6;61.09;80.95;85.03;76.78
ENSG00000258713	C20orf141	0	NA	NA	NA	No	0;0;0;0;0;0	0;0;0;0;0;0
ENSG00000150627	WDR17	2.63169	0.151605	0.650462	0.824552	No	5.85;4.17;1.02;4.1;0.83;7.08	3.16;0;2.38;5.72;3.94;1.15
ENSG00000006652	IFRD1	113.826	0.81082	1.28326e-11	4.5907e-10	Up	168.53;158.36;171.14;167.93;168.21;158.56	77.39;93.39;81.72;104.66;99.99;100.84
ENSG00000006659	LGALS14	0	NA	NA	NA	No	0;0;0;0;0;0	0;0;0;0;0;0
ENSG00000183742	MACC1	53.6823	0.563291	0.0056195	0.0290966	Up	64.3;70.85;72.76;67.58;56.35;73.62	74.23;36.79;56.33;30.25;35.43;24.06
ENSG00000183741	CBX6	283.395	1.09494	1.31209e-29	2.17665e-27	Up	400.39;385.48;428.37;460.79;377.85;355.35	186.36;203.76;179.3;144.73;211;193.66
ENSG00000183747	ACSM2A	1.44081	-0.276814	0.358801	0.597331	No	0.97;4.17;0;0;0;0	0.79;2.83;3.17;1.64;1.57;1.15
ENSG00000155275	TRMT44	24.6057	0.467571	0.0390629	0.133209	No	38.97;27.09;38.94;27.65;23.2;26.9	28.43;19.81;14.28;22.08;22.04;18.33
ENSG00000107593	PKD2L1	0.817479	-0.0377012	0.884826	NA	No	0;0;0;4.1;0;0	0.79;0;0.79;0.82;0.79;1.15
ENSG00000164172	MOCS2	120.49	-0.0792567	0.47239	0.696268	No	119.82;100.02;122.98;91.13;124.29;117.51	112.13;144.33;133.28;111.2;118.09;107.72
ENSG00000164171	ITGA2	155.19	0.552963	0.00496412	0.0262247	Up	184.12;158.36;157.82;266.23;145.01;202.45	109.76;25.47;126.94;163.53;139.35;145.53
ENSG00000198610	AKR1C4	6.13626	-0.794475	0.0172051	0.0711628	No	0;8.33;10.25;0;2.49;1.42	8.69;8.49;11.11;8.18;12.6;11.46
ENSG00000164175	SLC45A2	0	NA	NA	NA	No	0;0;0;0;0;0	0;0;0;0;0;0
ENSG00000198612	COPS8	277.328	0.28095	0.0310792	0.112011	No	305.89;327.14;281.82;273.4;254.38;263.33	281.9;316.97;264.98;152.08;190.53;206.27
ENSG00000168843	FSTL5	0	NA	NA	NA	No	0;0;0;0;0;0	0;0;0;0;0;0
ENSG00000100612	DHRS7	215.977	0.278805	0.0296481	0.108009	No	196.78;260.46;231.61;240.64;225.38;236.43	169.77;181.12;146.77;216.68;259.02;159.28
ENSG00000197437	OR13G1	0	NA	NA	NA	No	0;0;0;0;0;0	0;0;0;0;0;0
ENSG00000197430	OPALIN	0	NA	NA	NA	No	0;0;0;0;0;0	0;0;0;0;0;0
ENSG00000120149	MSX2	12.486	-0.0125176	0.965556	0.98488	No	3.9;15.63;8.2;15.36;12.43;19.82	10.27;5.66;12.69;22.08;15.75;4.58
ENSG00000161526	SAP30BP	218.831	0.133129	0.20502	0.424273	No	246.47;242.75;238.78;235.52;207.15;181.21	197.41;285.83;210.24;201.14;178.72;189.08
ENSG00000230031	POTEB2	0	NA	NA	NA	No	0;0;0;0;0;0	0;0;0;0;0;0
ENSG00000160691	SHC1	369.054	0.221898	0.0184217	0.0751117	No	359.47;393.82;419.15;454.65;408.5;353.93	329.28;458.47;307.82;346.69;339.32;297.94
ENSG00000160695	VPS11	114.215	0.367853	0.00392689	0.021644	Up	130.54;144.82;160.89;119.81;154.95;134.49	93.97;118.86;88.86;113.65;113.37;128.34
ENSG00000254959	INMT-MINDY4	0	NA	NA	NA	No	0;0;0;0;0;0	0;0;0;0;0;0
ENSG00000124391	IL17C	6.85444	1.06324	0.00148021	0.00963331	Up	22.41;10.42;30.74;16.38;7.46;2.83	6.32;0;2.38;8.99;2.36;3.44
ENSG00000242485	MRPL20	768.994	-0.826909	1.16682e-06	1.74569e-05	Down	557.23;644.9;640.5;570.36;509.59;495.51	1073.92;1907.45;1169.41;698.28;775.49;734.54
ENSG00000243667	WDR92	107.109	-0.128227	0.322042	0.561141	No	102.29;102.1;97.36;106.49;75.4;101.93	116.87;113.2;131.7;112.02;90.54;74.49
ENSG00000243660	ZNF487	16.3228	0.0924857	0.728355	0.871208	No	10.72;23.96;15.37;9.22;27.34;19.82	14.21;14.15;15.07;17.17;22.83;13.75
ENSG00000204580	DDR1	171.462	0.401719	0.00123718	0.00824837	Up	159.76;189.62;172.17;179.2;225.38;209.53	101.86;124.52;122.97;163.53;162.18;171.89
ENSG00000204583	LRCOL1	0	NA	NA	NA	No	0;0;0;0;0;0	0;0;0;0;0;0
ENSG00000178718	RPP25	205.06	0.302764	0.0423125	0.141804	No	243.54;210.45;309.49;210.94;206.32;182.63	225.05;229.23;214.21;172.53;147.22;113.45
ENSG00000178719	GRINA	440.132	0.522439	0.000471675	0.00359353	Up	534.82;539.68;564.67;406.52;731.66;569.13	314.28;532.05;260.22;371.22;446.4;380.45
ENSG00000007216	SLC13A2	0	NA	NA	NA	No	0;0;0;0;0;0	0;0;0;0;0;0
ENSG00000151224	MAT1A	0	NA	NA	NA	No	0;0;0;0;0;0	0;0;0;0;0;0
ENSG00000177479	ARIH2	112.661	0.0778658	0.519133	0.732021	No	113;95.85;116.83;130.05;116.83;124.58	124.76;62.26;118.21;125.1;97.62;107.72
ENSG00000177476	OR2G3	0	NA	NA	NA	No	0;0;0;0;0;0	0;0;0;0;0;0
ENSG00000129951	PLPPR3	0	NA	NA	NA	No	0;0;0;0;0;0	0;0;0;0;0;0
ENSG00000124535	WRNIP1	401.82	-0.330726	0.00296614	0.0171649	Down	323.43;376.11;357.66;314.36;414.3;369.51	417.72;625.44;422.07;476.69;413.33;406.81
ENSG00000124532	MRS2	153.034	-0.0491556	0.664928	0.834663	No	160.74;170.86;140.4;124.93;150.81;176.97	180.04;158.48;144.39;161.08;154.31;155.85
ENSG00000205981	DNAJC19	128.088	-0.639411	3.30488e-07	5.60902e-06	Down	83.78;119.81;93.26;94.21;86.18;104.76	162.67;220.74;132.49;142.27;133.05;153.55
ENSG00000129480	DTD2	176.555	-0.235501	0.0429832	0.143257	No	195.81;152.11;171.14;139.26;164.89;121.75	172.93;266.02;190.41;189.7;166.91;165.01
ENSG00000129484	PARP2	95.8782	0.219826	0.129463	0.31272	No	113;118.77;119.9;89.09;106.06;94.85	102.65;93.39;126.94;77.68;68.49;77.92
ENSG00000084207	GSTP1	2606.61	-0.431597	0.00139667	0.00915302	Down	2396.47;2122.24;2308.89;1980.38;2097.21;2092.46	3233.6;4700.71;2979.07;2225.66;2313.08;2351.45
ENSG00000205670	SMIM11A	0	NA	NA	NA	No	0;0;0;0;0;0	0;0;0;0;0;0
ENSG00000179044	EXOC3L1	0.200309	0.0599428	0.607639	NA	No	1.95;0;0;0;1.66;0	0;0;0;0;0;0
ENSG00000179046	TRIML2	0.733967	0.0213585	0.939578	NA	No	0;0;1.02;0;2.49;1.42	1.58;0;0.79;0.82;0.79;0
ENSG00000205678	TECRL	0.806097	-0.0462448	0.868474	NA	No	1.95;1.04;1.02;0;0.83;1.42	0.79;0;0;0;2.36;3.44
ENSG00000028277	POU2F2	17.043	0.399036	0.171068	0.378008	No	36.04;25;10.25;18.43;24.03;25.48	8.69;0;19.04;11.45;12.6;41.25
ENSG00000162994	CLHC1	4.39661	-0.250288	0.438038	0.671087	No	6.82;5.21;4.1;4.1;1.66;1.42	4.74;2.83;3.17;5.72;4.72;9.17
ENSG00000162992	NEUROD1	0.0908508	-0.0304883	0.793976	NA	No	0;0;0;0;0;0	0;0;0;1.64;0;0
ENSG00000162999	DUSP19	6.86695	-0.600382	0.0560562	0.174137	No	3.9;9.38;3.07;4.1;2.49;8.49	11.84;8.49;5.55;12.26;12.6;4.58
ENSG00000162998	FRZB	0.595848	-0.556594	0.0336527	NA	No	0;0;0;0;0.83;0	1.58;0;3.17;0.82;1.57;1.15
ENSG00000136305	CIDEB	44.2108	-0.74653	0.00693859	0.0343499	Down	23.38;19.8;36.89;26.62;40.6;26.9	30.01;22.64;17.45;80.13;101.56;82.51
ENSG00000255432	AP001458.2	0	NA	NA	NA	No	0;0;0;0;0;0	0;0;0;0;0;0
ENSG00000158092	NCK1	56.4783	0.43189	0.00688603	0.0341596	Up	66.24;61.47;52.27;79.87;76.23;75.03	50.54;59.43;42.84;39.25;62.2;49.28
ENSG00000005844	ITGAL	1.4265	-0.0488526	0.877661	0.946981	No	0;2.08;1.02;4.1;0;1.42	0.79;0;0.79;4.09;1.57;1.15
ENSG00000157315	TMED6	2.13746	0.853089	0.00540241	0.0281275	No	6.82;3.13;9.22;6.14;3.31;0	0;0;0.79;0.82;0;2.29
ENSG00000122176	FMOD	0.85983	-0.196324	0.469997	NA	No	0.97;0;0;1.02;0.83;0	0;2.83;0;0.82;2.36;1.15
ENSG00000121481	RNF2	136.772	0.268119	0.0309743	0.111704	No	132.49;112.52;119.9;186.36;138.38;140.16	118.45;130.18;87.27;103.84;126.75;126.05
ENSG00000121486	TRMT1L	89.9736	-0.0377153	0.84256	0.930854	No	72.09;43.76;72.76;104.45;88.66;89.19	82.91;76.41;61.88;83.4;66.13;114.59
ENSG00000145014	TMEM44	38.9172	-0.510765	0.0112009	0.0505176	No	37.99;37.51;31.77;29.7;39.77;33.98	32.38;19.81;45.22;77.68;62.2;64.17
ENSG00000126709	IFI6	296.878	3.13372	1.91866e-33	3.77507e-31	Up	806.62;841.81;1123.19;638.96;753.21;661.15	26.06;67.92;19.83;81.77;82.67;79.07
ENSG00000134588	USP26	0	NA	NA	NA	No	0;0;0;0;0;0	0;0;0;0;0;0
ENSG00000126705	AHDC1	49.7998	-0.474325	0.0217873	0.0853386	No	37.99;42.72;46.12;34.82;26.52;62.29	44.22;22.64;58.71;68.68;76.37;75.63
ENSG00000145012	LPP	124.594	-0.45269	0.0233258	0.0899899	No	118.85;111.48;78.91;134.14;88.66;94.85	115.29;48.11;118.21;216.68;168.48;206.27
ENSG00000106333	PCOLCE	7.34369	0.419733	0.191677	0.406152	No	9.74;6.25;8.2;14.34;9.94;14.16	0.79;11.32;1.59;9.81;14.96;3.44
ENSG00000204209	DAXX	185.098	0.0725455	0.429423	0.66408	No	179.25;176.07;182.42;159.74;193.89;208.11	165.83;200.93;179.3;188.88;160.61;158.14
ENSG00000183246	RIMBP3C	0.100081	0.0147273	0.899615	NA	No	0.97;0;0;0;0;0	0;0;0;0;0;0
ENSG00000081320	STK17B	152.905	0.0576191	0.643801	0.819942	No	148.07;131.27;122.98;199.68;186.44;157.15	150.82;155.65;182.47;148.81;130.69;140.95
ENSG00000167807	AC011511.1	1.02457	0.30876	0.236076	0.464602	No	0;2.08;1.02;3.07;0;2.83	0;0;0;1.64;0;0
ENSG00000151465	CDC123	1805.58	-0.0517345	0.643749	0.819942	No	1787.61;1814.89;1822.11;1607.65;1617.44;1527.58	2096.51;2114.04;2124.62;1350.77;1487.2;1404.91
ENSG00000173889	PHC3	261.176	-0.102911	0.367295	0.604924	No	284.46;228.16;252.1;260.09;166.55;277.48	273.22;212.25;256.26;307.44;241.7;270.44
ENSG00000174358	SLC6A19	0.108749	0.0147273	0.899615	NA	No	0;0;0;1.02;0;0	0;0;0;0;0;0
ENSG00000158321	AUTS2	141.33	1.05487	1.44811e-14	7.40286e-13	Up	152.95;182.32;144.5;157.69;206.32;172.72	75.02;76.41;62.68;90.76;70.07;99.7
ENSG00000033800	PIAS1	444.752	0.169969	0.185966	0.397917	No	429.61;446.95;432.47;478.2;488.05;502.59	379.82;243.38;343.52;445.62;430.65;592.45
ENSG00000175224	ATG13	258.673	0.44361	7.13507e-06	8.98308e-05	Up	301.02;306.3;307.44;316.41;375.36;341.19	229.79;319.8;210.24;197.87;255.87;240.65
ENSG00000159055	MIS18A	78.7265	-0.105966	0.569912	0.768772	No	65.27;61.47;74.81;93.18;54.69;46.72	98.71;48.11;97.58;54.78;70.07;51.57
ENSG00000104524	PYCR3	102.411	0.257858	0.0643276	0.192041	No	91.57;105.23;103.51;102.4;122.63;103.35	115.29;53.77;86.48;85.85;74.79;91.67
ENSG00000104522	TSTA3	529.343	-0.348777	0.0194632	0.078432	No	477.35;552.18;528.8;312.31;341.39;410.56	613.56;851.84;579.95;440.72;471.59;451.5
ENSG00000122824	NUDT10	0	NA	NA	NA	No	0;0;0;0;0;0	0;0;0;0;0;0
ENSG00000145908	ZNF300	1.48617	-1.13551	0.000188787	0.00164409	No	0;0;0;0;0.83;0	1.58;0;3.17;5.72;4.72;8.02
ENSG00000145901	TNIP1	134.587	0.267174	0.0211307	0.0832904	No	166.58;190.66;183.44;144.38;142.52;164.23	107.39;141.5;118.21;156.99;158.25;138.66
ENSG00000145907	G3BP1	1005.72	-0.146566	0.0890727	0.242705	No	958.59;894.94;868.01;975.85;850.98;893.33	1154.46;1106.55;1181.31;880.62;844.77;877.78
ENSG00000129103	SUMF2	309.067	-0.114626	0.350562	0.588611	No	248.41;310.47;339.21;286.71;382.82;325.62	319.02;483.94;313.38;305.8;365.31;296.8
ENSG00000284484	AC025287.4	0	NA	NA	NA	No	0;0;0;0;0;0	0;0;0;0;0;0
ENSG00000087245	MMP2	0.601718	-0.051625	0.834442	NA	No	0;2.08;1.02;0;0;0	0;0;1.59;0;0.79;1.15
ENSG00000284732	AP002512.4	0.0459604	0	1	NA	No	0;0;0;0;0;0	0;0;0;0;0;0
ENSG00000284733	OR4F29	0	NA	NA	NA	No	0;0;0;0;0;0	0;0;0;0;0;0
ENSG00000284730	AC068987.5	0	NA	NA	NA	No	0;0;0;0;0;0	0;0;0;0;0;0
ENSG00000095970	TREM2	0	NA	NA	NA	No	0;0;0;0;0;0	0;0;0;0;0;0
ENSG00000111291	GPRC5D	0.0569338	0.0147273	0.899615	NA	No	0;0;1.02;0;0;0	0;0;0;0;0;0
ENSG00000082146	STRADB	30.2767	0.506277	0.0118943	0.053118	No	29.23;34.38;38.94;38.91;31.49;33.98	31.59;14.15;19.83;22.08;26.77;19.48
ENSG00000174827	PDZK1	69.0889	0.224976	0.354665	0.59313	No	74.04;59.39;46.12;97.28;79.55;101.93	30.8;56.6;26.97;83.4;101.56;80.22
ENSG00000083896	YTHDC1	141.741	0.126251	0.246093	0.47661	No	174.38;129.19;130.15;152.57;172.35;148.65	128.71;178.29;142.8;140.64;140.14;116.88
ENSG00000144134	RABL2A	14.0543	-0.0619719	0.819089	0.919642	No	15.59;13.54;18.45;13.31;11.6;15.57	9.48;16.98;15.07;12.26;12.6;28.65
ENSG00000128274	A4GALT	66.5196	0.0282263	0.906072	0.960169	No	46.76;52.09;47.14;33.79;47.23;46.72	54.49;101.88;49.98;12.26;29.92;34.38
ENSG00000158050	DUSP2	54.311	-0.408091	0.0216902	0.0850371	No	35.07;52.09;44.07;31.74;32.32;60.88	46.59;67.92;55.54;58.87;67.71;50.42
ENSG00000128276	RFPL3	0	NA	NA	NA	No	0;0;0;0;0;0	0;0;0;0;0;0
ENSG00000128271	ADORA2A	0	NA	NA	NA	No	0;0;0;0;0;0	0;0;0;0;0;0
ENSG00000128272	ATF4	1697.45	0.117682	0.346616	0.584405	No	2026.28;1943.04;2003.5;1762.27;2158.53;1802.23	1334.5;1508.41;1302.7;2172.51;2276.07;2145.18
ENSG00000176463	SLCO3A1	30.3346	1.03074	2.12976e-05	0.000240251	Up	30.2;44.8;22.55;29.7;47.23;12.74	10.27;16.98;17.45;13.9;17.32;4.58
ENSG00000132434	LANCL2	88.9107	0.00655423	0.970633	0.987152	No	77.93;104.18;72.76;51.2;71.26;83.53	87.65;130.18;84.1;68.68;48.81;55
ENSG00000132437	DDC	343.201	-0.50369	1.77365e-05	0.000204024	Down	217.24;314.64;254.15;214.01;248.58;239.26	279.54;367.91;357.81;372.85;375.54;385.03
ENSG00000132436	FIGNL1	106.178	0.482902	0.0110415	0.0499377	Up	107.16;123.98;138.35;118.78;129.26;70.79	108.97;90.56;116.62;48.24;64.56;50.42
ENSG00000132432	SEC61G	1775.95	0.0312639	0.877872	0.94705	No	1608.36;2036.81;2251.5;1377.25;2329.22;1793.74	1493.22;4126.21;1523.25;1250.2;1439.18;1325.84
ENSG00000078699	CBFA2T2	139.249	0.232248	0.186915	0.399145	No	164.64;154.19;122.98;214.01;169.86;179.8	97.13;67.92;142.8;162.71;172.42;187.93
ENSG00000069275	NUCKS1	2530.04	-0.124734	0.602354	0.791276	No	3042.35;1876.36;1709.38;3704.76;1295.12;2695.56	2757.45;993.35;3885.08;2739.15;2320.95;3150.16
ENSG00000143994	ABHD1	10.6609	0.439763	0.117914	0.293502	No	12.66;12.5;14.35;11.26;15.74;14.16	8.69;0;5.55;15.54;7.87;12.61
ENSG00000143995	MEIS1	5.20144	-0.459241	0.166101	0.370791	No	4.87;12.5;1.02;1.02;6.63;2.83	10.27;0;3.97;8.99;11.81;11.46
ENSG00000065559	MAP2K4	193.529	-0.0895523	0.520039	0.732329	No	191.91;232.33;188.56;196.6;183.95;140.16	217.94;186.78;257.05;134.91;216.51;194.81
ENSG00000188334	BSPH1	0	NA	NA	NA	No	0;0;0;0;0;0	0;0;0;0;0;0
ENSG00000147677	EIF3H	2950.74	-0.111202	0.0428511	0.143015	No	2473.43;2868.2;2900.21;3009.48;2836.33;2973.05	2999.08;2832.88;3071.09;2995.08;3254.68;3251
ENSG00000147676	MAL2	6172.05	-0.211104	0.00247216	0.0147814	Down	5668.73;5233.19;5235.74;5196.7;5912.95;5420.86	6803.6;6492.13;7067.25;5864.23;5622.08;6036.76
ENSG00000147679	UTP23	302.2	0.152647	0.127131	0.308589	No	308.81;306.3;339.21;312.31;275.93;287.39	325.33;260.36;334.8;228.13;246.42;239.5
ENSG00000188338	SLC38A3	0.0578803	0.0147273	0.899615	NA	No	0;1.04;0;0;0;0	0;0;0;0;0;0
ENSG00000243509	TNFRSF6B	0	NA	NA	NA	No	0;0;0;0;0;0	0;0;0;0;0;0
ENSG00000105576	TNPO2	449.019	0.0455599	0.674104	0.840674	No	449.09;478.21;508.3;459.77;451.59;376.59	506.16;277.34;533.93;436.63;466.08;382.74
ENSG00000118816	CCNI	1749.21	0.23878	0.098283	0.260058	No	1917.18;1810.73;1919.46;2262.99;2288.62;2116.53	1519.28;863.16;1620.83;2073.58;2085.55;2160.08
ENSG00000132294	EFR3A	238.086	0.384519	0.000763426	0.00545982	Up	318.56;203.16;234.68;268.28;269.3;295.89	225.84;141.5;219.76;206.05;177.93;216.58
ENSG00000132297	HHLA1	5.40554	0.420772	0.199295	0.416896	No	2.92;5.21;6.15;5.12;7.46;14.16	1.58;5.66;0.79;3.27;8.66;5.73
ENSG00000145293	ENOPH1	583.177	-0.0767905	0.580849	0.776838	No	565.02;610.52;558.52;522.23;527;570.54	683.83;851.84;732.27;454.62;421.2;425.14
ENSG00000119147	C2orf40	0	NA	NA	NA	No	0;0;0;0;0;0	0;0;0;0;0;0
ENSG00000205659	LIN52	44.8803	0.00726729	0.969637	0.986723	No	54.55;42.72;43.04;57.34;32.32;41.06	60.8;28.3;58.71;44.97;38.58;28.65
ENSG00000133740	E2F5	50.7959	0.123046	0.45546	0.685052	No	44.81;63.55;63.54;41.98;69.6;43.89	52.91;45.28;49.98;49.06;47.24;55
ENSG00000133742	CA1	0	NA	NA	NA	No	0;0;0;0;0;0	0;0;0;0;0;0
ENSG00000082458	DLG3	464.657	0.212439	0.00659754	0.0330147	Up	475.4;470.91;564.67;537.59;507.11;495.51	420.09;418.85;382.4;505.31;443.25;453.79
ENSG00000115998	C2orf42	19.2645	0.419917	0.0775057	0.219862	No	16.56;28.13;14.35;23.55;30.66;22.65	9.48;8.49;17.45;19.62;14.17;25.21
ENSG00000115993	TRAK2	73.919	0.263115	0.0591463	0.181176	No	84.75;75.01;100.43;89.09;69.6;94.85	65.54;73.58;57.92;92.4;71.64;61.88
ENSG00000141639	MAPK4	0	NA	NA	NA	No	0;0;0;0;0;0	0;0;0;0;0;0
ENSG00000214189	ZNF788	0.4454	0.224745	0.299429	NA	No	1.95;0;0;2.05;0;1.42	0;0;0.79;0;0;0
ENSG00000249773	AC092647.5	0	NA	NA	NA	No	0;0;0;0;0;0	0;0;0;0;0;0
ENSG00000066230	SLC9A3	0	NA	NA	NA	No	0;0;0;0;0;0	0;0;0;0;0;0
ENSG00000236027	PATE3	0	NA	NA	NA	No	0;0;0;0;0;0	0;0;0;0;0;0
ENSG00000173145	NOC3L	76.1666	-0.00287932	0.985667	0.994957	No	72.09;69.8;77.89;90.11;75.4;73.62	99.5;48.11;95.2;53.15;72.43;80.22
ENSG00000173141	MRPL57	782.693	-0.457535	9.76217e-06	0.000118753	Down	736.48;649.07;681.5;626.68;554.34;686.63	1051.81;1055.61;1052.79;788.22;677.86;833.09
ENSG00000233050	DEFB130B	0	NA	NA	NA	No	0;0;0;0;0;0	0;0;0;0;0;0
ENSG00000063046	EIF4B	3409.17	-0.154729	0.0688686	0.201823	No	3136.84;3356.82;3241.47;3240.9;3873.75;3257.61	3157.8;3534.73;3109.97;4076.02;4378.94;4164.31
ENSG00000214237	MINDY4B	0	NA	NA	NA	No	0;0;0;0;0;0	0;0;0;0;0;0
ENSG00000267952	AC008878.1	0	NA	NA	NA	No	0;0;0;0;0;0	0;0;0;0;0;0
ENSG00000112175	BMP5	0	NA	NA	NA	No	0;0;0;0;0;0	0;0;0;0;0;0
ENSG00000021645	NRXN3	0.168842	-0.000455205	0.997279	NA	No	0;0;0;0;0;1.42	0.79;0;0;0;0;0
ENSG00000101981	F9	0.0518611	0	1	NA	No	0;0;0;0;0;0	0;0;0;0;0;0
ENSG00000213638	ADAT3	0	NA	NA	NA	No	0;0;0;0;0;0	0;0;0;0;0;0
ENSG00000101986	ABCD1	35.7326	-0.219433	0.333632	0.572266	No	28.25;40.63;35.87;26.62;36.46;35.39	25.27;70.75;25.39;31.89;54.32;45.84
ENSG00000144659	SLC25A38	132.178	0.287206	0.0404981	0.136944	No	160.74;166.7;127.08;161.79;170.69;152.9	114.5;118.86;92.82;165.98;144.86;123.76
ENSG00000100056	ESS2	48.6581	-0.0323326	0.831284	0.925354	No	46.76;63.55;40.99;46.08;56.35;49.55	56.06;59.43;53.16;48.24;54.32;42.4
ENSG00000144655	CSRNP1	116.116	1.30362	9.39946e-15	4.93938e-13	Up	221.14;210.45;186.52;159.74;140.03;121.75	71.86;62.26;52.36;61.32;86.6;58.44
ENSG00000100055	CYTH4	1.94306	0.0264371	0.934964	0.972756	No	1.95;0;2.05;5.12;0.83;4.25	0.79;5.66;1.59;3.27;2.36;1.15
ENSG00000100053	CRYBB3	0.259611	-0.000543971	0.997013	NA	No	0;0;0;2.05;0;0	0;0;0;1.64;0;0
ENSG00000152208	GRID2	0.0463208	0	1	NA	No	0;0;0;0;0;0	0;0;0;0;0;0
ENSG00000152207	CYSLTR2	0.0574076	0	1	NA	No	0;0;0;0;0;0	0;0;0;0;0;0
ENSG00000213185	FAM24B	0	NA	NA	NA	No	0;0;0;0;0;0	0;0;0;0;0;0
ENSG00000213186	TRIM59	29.0702	-0.286829	0.182362	0.393489	No	25.33;18.75;20.5;34.82;41.43;19.82	26.85;42.45;26.18;44.15;29.92;38.96
ENSG00000160191	PDE9A	118.869	0.714369	9.54689e-05	0.000904496	Up	112.03;200.03;135.27;203.77;208.81;225.1	56.06;127.35;88.06;106.3;133.05;129.49
ENSG00000160193	WDR4	43.8535	-0.317791	0.0556442	0.173112	No	37.99;37.51;31.77;34.82;35.63;41.06	56.85;53.77;42.05;44.97;48.03;32.09
ENSG00000088766	CRLS1	418.79	-0.387981	0.000157385	0.00140238	Down	295.18;427.16;351.51;304.12;400.22;380.83	452.47;616.95;485.54;409.65;456.63;452.64
ENSG00000160908	ZNF394	112.665	0.609167	1.58918e-07	2.89146e-06	Up	135.41;141.69;130.15;140.29;123.46;114.67	79.75;90.56;74.58;79.31;89.75;100.84
ENSG00000143569	UBAP2L	547.004	-0.0294534	0.740512	0.87808	No	545.54;511.55;518.55;489.46;614;470.02	564.6;642.42;468.88;556.01;497.57;517.96
ENSG00000102981	PARD6A	63.5872	-0.322918	0.0357624	0.124283	No	55.53;44.8;63.54;63.49;48.06;58.05	69.49;104.71;86.48;64.59;58.26;51.57
ENSG00000102984	ZNF821	9.38234	-0.269452	0.35101	0.589028	No	7.79;9.38;7.17;7.17;12.43;5.66	7.11;14.15;4.76;12.26;11.02;18.33
ENSG00000141367	CLTC	1449.68	0.200469	0.0053839	0.0280825	Up	1540.17;1768.01;1390.66;1478.63;1795.6;1458.21	1461.64;1321.63;1424.08;1360.58;1348.64;1273.13
ENSG00000023734	STRAP	401.131	-0.0407605	0.741082	0.878254	No	382.85;446.95;415.05;399.35;388.62;336.95	500.64;520.73;474.43;290.27;353.5;319.71
ENSG00000139155	SLCO1C1	0	NA	NA	NA	No	0;0;0;0;0;0	0;0;0;0;0;0
ENSG00000139154	AEBP2	98.62	-0.028726	0.796918	0.908892	No	101.31;91.68;95.31;119.81;94.46;76.45	101.07;107.54;94.41;103.02;88.96;105.43
ENSG00000139151	PLCZ1	0	NA	NA	NA	No	0;0;0;0;0;0	0;0;0;0;0;0
ENSG00000198689	SLC9A6	72.8718	-0.0359682	0.837941	0.928543	No	60.4;101.06;52.27;65.53;67.12;83.53	54.49;62.26;51.57;99.75;81.09;88.24
ENSG00000278139	AL358075.4	0	NA	NA	NA	No	0;0;0;0;0;0	0;0;0;0;0;0
ENSG00000117450	PRDX1	1145.84	-0.731109	7.21518e-05	0.000705494	Down	901.11;914.74;1036.08;829.42;933.01;720.61	1929.11;2558.36;1877.09;883.89;1113.24;927.06
ENSG00000107201	DDX58	17.8078	1.65386	3.14927e-09	7.83658e-08	Up	25.33;25;37.92;27.65;44.74;46.72	7.9;2.83;4.76;8.18;14.17;6.88
ENSG00000236334	PPIAL4G	197.115	-0.516558	1.94395e-06	2.76417e-05	Down	176.33;190.66;156.8;141.31;111.03;157.15	230.58;237.72;241.97;211.77;222.02;202.83
ENSG00000264813	AC113554.1	0	NA	NA	NA	No	0;0;0;0;0;0	0;0;0;0;0;0
ENSG00000153551	CMTM7	735.37	-0.194939	0.200962	0.419139	No	730.63;864.73;747.08;562.16;583.34;663.98	828.34;1231.07;840.96;600.16;592.83;723.08
ENSG00000153558	FBXL2	3.91197	-0.474353	0.155699	0.355737	No	3.9;0;1.02;6.14;0;4.25	5.53;0;4.76;4.91;7.09;3.44
ENSG00000180549	FUT7	0.827077	-0.223604	0.399973	NA	No	0;0;0;1.02;0;0	1.58;2.83;0;0;0;1.15
ENSG00000180543	TSPYL5	0	NA	NA	NA	No	0;0;0;0;0;0	0;0;0;0;0;0
ENSG00000123427	EEF1AKMT3	59.0493	-0.211615	0.273536	0.508746	No	59.42;52.09;59.44;54.27;60.49;70.79	63.17;82.07;34.91;62.14;77.94;104.28
ENSG00000156006	NAT2	0.0437387	-0.0154164	0.894944	NA	No	0;0;0;0;0;0	0;0;0;0;0.79;0
ENSG00000215912	TTC34	2.32826	-0.0598072	0.853624	0.936202	No	0;6.25;0;4.1;2.49;2.83	1.58;0;0;3.27;4.72;6.88
ENSG00000102362	SYTL4	17.7883	0.901538	0.000138308	0.00125823	Up	22.41;12.5;30.74;32.77;24.03;18.4	12.63;11.32;10.31;12.26;11.81;9.17
ENSG00000215915	ATAD3C	41.9374	0.149882	0.54112	0.747148	No	40.92;30.21;44.07;46.08;62.15;59.46	20.53;56.6;26.18;42.52;51.17;58.44
ENSG00000143387	CTSK	4.74035	-0.0501991	0.880036	0.947994	No	0.97;4.17;6.15;6.14;7.46;5.66	2.37;0;2.38;8.99;12.6;3.44
ENSG00000143384	MCL1	422.787	0.297367	0.00467386	0.0248856	Up	454.94;473;527.78;378.87;448.28;409.15	417.72;461.3;382.4;355.68;280.28;304.82
ENSG00000143382	ADAMTSL4	0.178951	-0.000470011	0.997233	NA	No	0;1.04;0;0;0;0	0;0;0;0;0;1.15
ENSG00000156009	MAGEA8	0	NA	NA	NA	No	0;0;0;0;0;0	0;0;0;0;0;0
ENSG00000024422	EHD2	182.788	-0.226065	0.106744	0.275241	No	97.42;113.56;100.43;172.03;135.06;142.99	160.3;169.8;117.42;187.24;145.65;120.32
ENSG00000111886	GABRR2	0	NA	NA	NA	No	0;0;0;0;0;0	0;0;0;0;0;0
ENSG00000111885	MAN1A1	143.882	0.717104	0.000805363	0.00571866	Up	244.52;202.12;250.05;211.96;229.52;284.56	110.55;45.28;72.2;173.34;193.67;207.41
ENSG00000111880	RNGTT	45.6611	0.0571247	0.742817	0.879173	No	39.94;51.05;39.97;36.86;43.92;42.47	49.75;50.94;47.6;28.62;25.98;46.98
ENSG00000169509	CRCT1	2.22989	0.41982	0.173205	0.381566	No	0;3.13;2.05;2.05;0;0	0;0;0;0;0;0
ENSG00000169508	GPR183	0	NA	NA	NA	No	0;0;0;0;0;0	0;0;0;0;0;0
ENSG00000123395	ATG101	119.134	0.139855	0.296831	0.534718	No	138.33;143.77;140.4;98.3;126.78;116.09	116.87;178.29;115.83;116.92;90.54;96.26
ENSG00000169504	CLIC4	95.8326	-0.290765	0.0335494	0.118441	No	84.75;90.64;94.28;106.49;99.43;93.44	99.5;73.58;101.55;130.01;143.29;139.8
ENSG00000169507	SLC38A11	80.7341	-0.372132	0.111746	0.283168	No	66.24;38.55;48.17;80.89;67.95;89.19	66.33;22.64;54.74;118.56;118.09;136.37
ENSG00000168679	SLC16A4	19.3726	-0.118365	0.6102	0.796419	No	14.61;13.54;22.55;15.36;19.89;22.65	12.63;11.32;18.25;23.71;21.26;28.65
ENSG00000065054	SLC9A3R2	474.817	-0.541325	3.64868e-11	1.21295e-09	Down	367.26;329.22;340.24;363.51;422.59;397.82	546.44;594.31;491.88;475.88;594.41;564.94
ENSG00000168675	LDLRAD4	0.144365	-0.0154164	0.894944	NA	No	0;0;0;1.02;0;0	0;0;0;0;1.57;0
ENSG00000183161	FANCF	427.328	-0.36171	0.00033972	0.00272178	Down	381.88;338.6;316.67;404.47;363.76;501.17	416.93;537.71;476.02;474.24;491.27;589.01
ENSG00000183160	TMEM119	0.0896991	-0.0154164	0.894944	NA	No	0;0;0;0;0;0	0;0;0;0;0.79;0
ENSG00000189143	CLDN4	1477.99	0.178031	0.118536	0.294606	No	1327.8;1357.52;1541.31;1289.19;1882.6;1293.98	1246.85;1369.74;993.29;1396.56;1473.82;1183.75
ENSG00000183166	CALN1	1.45041	0.366963	0.246853	0.477807	No	0.97;2.08;7.17;1.02;0.83;1.42	0;0;0.79;2.45;1.57;1.15
ENSG00000168672	FAM84B	4586.44	0.285646	0.00034436	0.00275504	Up	4848.47;5562.41;4472.26;4992.92;5528.48;5098.07	3421.54;4236.58;3789.09;4253.45;4832.43;4425.58
ENSG00000118482	PHF3	137.102	0.400879	0.010695	0.0486477	Up	211.4;152.11;124;184.32;159.09;157.15	108.18;42.45;151.53;138.18;129.12;144.39
ENSG00000114107	CEP70	30.0678	0.16626	0.482671	0.704495	No	28.25;41.67;22.55;38.91;46.4;41.06	28.43;5.66;18.25;52.33;38.58;38.96
ENSG00000163596	ICA1L	9.30365	0.943381	0.000788679	0.00561668	Up	12.66;23.96;16.4;8.19;13.26;14.16	5.53;5.66;7.93;8.99;3.94;5.73
ENSG00000163590	PPM1L	21.2864	-0.879475	0.00136188	0.00895973	Down	11.69;17.71;14.35;9.22;25.69;31.15	18.95;42.45;23.8;32.71;51.17;64.17
ENSG00000163599	CTLA4	0	NA	NA	NA	No	0;0;0;0;0;0	0;0;0;0;0;0
ENSG00000278570	NR2E3	0.547569	0.311721	0.100688	NA	No	0;3.13;0;3.07;0;2.83	0;0;0;0;0;0
ENSG00000025770	NCAPH2	58.7565	0.0562653	0.733342	0.873557	No	45.79;84.39;63.54;40.96;56.35;55.21	57.64;62.26;62.68;60.51;51.96;37.82
ENSG00000025772	TOMM34	338.436	-0.0395486	0.765542	0.891543	No	351.68;338.6;349.46;310.27;298.3;284.56	379.03;523.56;335.59;241.21;280.28;263.56
ENSG00000152785	BMP3	0	NA	NA	NA	No	0;0;0;0;0;0	0;0;0;0;0;0
ENSG00000118733	OLFM3	0.0454254	-0.0154164	0.894944	NA	No	0;0;0;0;0;0	0;0;0;0.82;0;0
ENSG00000152782	PANK1	134.049	-0.101683	0.472876	0.696331	No	115.93;84.39;116.83;125.95;173.18;120.34	129.5;124.52;132.49;130.01;150.37;126.05
ENSG00000149403	GRIK4	0.103722	0	1	NA	No	0;0;0;0;0;0	0;0;0;0;0;0
ENSG00000187098	MITF	0.647828	0.0743249	0.762321	NA	No	0;0;0;4.1;0;1.42	0.79;0;0;0;1.57;1.15
ENSG00000187097	ENTPD5	41.5875	-0.18943	0.289989	0.527226	No	26.3;34.38;21.52;35.84;33.97;43.89	33.17;28.3;36.49;34.34;48.81;37.82
ENSG00000187094	CCK	0.529871	0.161701	0.366616	NA	No	0;0;5.12;0;0;0	0;0;0;0;0;0
ENSG00000187091	PLCD1	9.10576	-0.0437999	0.885987	0.951376	No	9.74;5.21;6.15;8.19;7.46;2.83	5.53;14.15;3.97;4.09;4.72;14.9
ENSG00000008311	AASS	0.160188	0.0297991	0.798532	NA	No	0;0;2.05;0;0;0	0;0;0;0;0;0
ENSG00000244509	APOBEC3C	34.6187	2.54971	1.2145e-22	1.30067e-20	Up	99.37;86.47;75.84;103.42;87;60.88	7.9;0;12.69;11.45;12.6;11.46
ENSG00000166411	IDH3A	201.546	-0.169069	0.189854	0.40312	No	167.56;181.28;177.29;173.05;212.95;126	240.84;254.7;203.89;166.8;172.42;154.7
ENSG00000166415	WDR72	19.5773	0.206765	0.426002	0.661207	No	33.12;9.38;20.5;19.46;16.57;31.15	16.58;2.83;9.52;24.53;23.62;25.21
ENSG00000011009	LYPLA2	1513.2	-0.848109	1.75681e-13	7.97136e-12	Down	1151.48;1215.83;1002.26;999.4;1257;1088.7	1800.4;3014;2004.03;1893.69;1847.78;1799.11
ENSG00000011007	ELOA	123.543	-0.501591	0.000388985	0.00305147	Down	115.93;92.72;120.93;87.04;82.03;101.93	174.51;113.2;178.51;112.02;144.08;129.49
ENSG00000184678	HIST2H2BE	22.4084	-0.485794	0.0693229	0.202908	No	18.51;22.92;13.32;21.5;14.09;15.57	10.27;11.32;13.49;44.15;34.64;43.55
ENSG00000184672	RALYL	0	NA	NA	NA	No	0;0;0;0;0;0	0;0;0;0;0;0
ENSG00000184677	ZBTB40	96.2432	-0.143059	0.435712	0.669149	No	85.73;135.44;88.13;91.13;86.18;113.26	95.55;59.43;81.72;146.36;144.08;127.2
ENSG00000184675	AMER1	15.7568	-0.0906608	0.741712	0.878496	No	11.69;14.59;18.45;13.31;9.94;16.99	10.27;45.28;14.28;11.45;11.81;11.46
ENSG00000164815	ORC5	317.93	0.0541277	0.59896	0.789176	No	294.2;333.39;275.67;296.95;300.79;363.84	334.02;336.78;341.94;227.31;300.75;257.83
ENSG00000164816	DEFA5	0.0460338	0.0147273	0.899615	NA	No	0;0;0;0;0.83;0	0;0;0;0;0;0
ENSG00000187323	DCC	0.178589	-0.0606319	0.603517	NA	No	0;0;0;0;0;0	1.58;0;0;1.64;0;0
ENSG00000164818	DNAAF5	335.508	-0.0736581	0.507844	0.723824	No	283.49;367.77;367.91;295.93;396.9;283.15	317.44;387.72;377.64;348.32;366.09;317.42
ENSG00000162241	SLC25A45	18.0087	0.67658	0.0160594	0.0675972	No	31.17;27.09;11.27;39.94;16.57;16.99	4.74;8.49;10.31;17.99;18.9;16.04
ENSG00000182782	HCAR2	0.927048	0.51461	0.0777577	0.220318	No	0;2.08;3.07;3.07;1.66;1.42	0;0;0.79;0;0.79;1.15
ENSG00000182783	OR2T29	0	NA	NA	NA	No	0;0;0;0;0;0	0;0;0;0;0;0
ENSG00000091664	SLC17A6	0.0569338	0.0147273	0.899615	NA	No	0;0;1.02;0;0;0	0;0;0;0;0;0
ENSG00000151849	CENPJ	38.7448	-0.039752	0.850196	0.934652	No	48.71;36.46;57.39;18.43;32.32;38.22	48.17;42.45;47.6;29.44;37;34.38
ENSG00000151846	PABPC3	6.60739	-0.118103	0.706118	0.858473	No	4.87;4.17;8.2;8.19;4.14;8.49	2.37;5.66;3.97;9.81;7.09;13.75
ENSG00000158528	PPP1R9A	62.4667	0.710588	0.000511236	0.00386534	Up	97.42;85.43;70.71;113.66;58.83;101.93	41.06;11.32;44.43;72.77;49.6;73.34
ENSG00000115762	PLEKHB2	365.778	0.00470178	0.962592	0.983997	No	402.33;377.15;314.62;350.2;337.24;288.81	383.77;285.83;411.75;349.96;288.15;330.03
ENSG00000115760	BIRC6	93.8235	0.206567	0.278584	0.514003	No	99.37;90.64;77.89;131.07;63.8;97.69	101.86;19.81;82.51;70.32;85.03;101.99
ENSG00000115761	NOL10	190.25	-0.226527	0.0501664	0.160224	No	197.76;185.45;179.34;177.15;142.52;175.55	224.26;229.23;208.65;172.53;171.63;246.38
ENSG00000158525	CPA5	0.0432475	0	1	NA	No	0;0;0;0;0;0	0;0;0;0;0;0
ENSG00000112238	PRDM13	0	NA	NA	NA	No	0;0;0;0;0;0	0;0;0;0;0;0
ENSG00000159692	CTBP1	454.269	0.0657183	0.297597	0.535421	No	488.06;471.96;490.88;423.93;430.88;444.54	447.73;492.43;445.07;419.46;423.57;421.7
ENSG00000112232	KHDRBS2	0	NA	NA	NA	No	0;0;0;0;0;0	0;0;0;0;0;0
ENSG00000112234	FBXL4	27.3884	0.236275	0.245295	0.475834	No	16.56;32.3;20.5;31.74;37.29;32.56	27.64;28.3;26.18;21.26;16.53;25.21
ENSG00000112237	CCNC	220.151	-0.120176	0.330623	0.57005	No	214.32;231.29;172.17;200.7;212.12;208.11	225.84;336.78;260.22;184.79;197.61;174.18
ENSG00000165140	FBP1	638.776	-0.284798	0.0388792	0.132749	No	433.51;633.44;491.91;643.06;704.32;678.14	512.48;679.21;598.19;870.8;942.39;798.71
ENSG00000185787	MORF4L1	2269.11	-0.367341	2.56809e-06	3.55894e-05	Down	2114.93;1948.25;2003.5;1926.11;2020.98;2004.68	2606.63;3393.23;2626.81;2372.84;2347.72;2272.38
ENSG00000154310	TNIK	89.3398	-0.478601	0.0221399	0.08634	No	84.75;58.34;55.34;108.54;46.4;72.2	86.07;56.6;92.82;110.38;119.67;143.24
ENSG00000101040	ZMYND8	1533.76	0.424278	0.00838752	0.040024	Up	2034.08;1777.39;1770.87;1789.92;1694.51;1840.46	1044.7;622.61;1155.13;1570.72;1836.76;1721.19
ENSG00000055147	FAM114A2	79.6217	0.09142	0.474082	0.6975	No	98.39;84.39;85.06;74.75;84.52;65.12	81.33;62.26;89.65;79.31;73.22;68.76
ENSG00000154319	FAM167A	0.390909	0.0440554	0.819059	NA	No	2.92;0;0;0;0;0	0;0;0;0;1.57;0
ENSG00000101049	SGK2	64.2451	-0.225741	0.138907	0.329378	No	67.22;53.13;55.34;56.32;54.69;39.64	52.91;96.22;69.02;66.23;54.32;65.32
ENSG00000175315	CST6	6.87743	0.450882	0.15081	0.348155	No	13.64;12.5;12.3;11.26;5.8;8.49	10.27;11.32;11.9;5.72;2.36;1.15
ENSG00000120265	PCMT1	343.073	-0.326792	0.00634316	0.0320683	Down	280.56;336.52;312.57;246.78;282.56;287.39	411.41;461.3;446.66;276.37;322;305.96
ENSG00000175311	ANKS4B	45.9469	-0.49918	0.0121242	0.053931	No	37.02;38.55;31.77;35.84;27.34;28.31	28.43;33.96;41.25;53.15;69.28;61.88
ENSG00000120262	CCDC170	3.13694	-0.445539	0.157944	0.359012	No	2.92;0;0;2.05;0;11.33	18.16;2.83;1.59;4.09;5.51;1.15
ENSG00000267545	AC005779.2	0	NA	NA	NA	No	0;0;0;0;0;0	0;0;0;0;0;0
ENSG00000175318	GRAMD2A	3.25282	1.02756	0.00213506	0.0130518	Up	5.85;3.13;12.3;4.1;5.8;11.33	1.58;0;3.97;2.45;1.57;0
ENSG00000126856	PRDM7	1.52114	-0.112519	0.727787	0.870847	No	1.95;1.04;1.02;2.05;0;1.42	0.79;0;2.38;3.27;1.57;0
ENSG00000126858	RHOT1	558.585	-0.363121	9.31471e-06	0.000114131	Down	567.94;524.05;451.94;567.28;554.34;462.95	694.89;571.67;643.41;701.55;681.01;732.25
ENSG00000185252	ZNF74	47.5788	-0.285757	0.101025	0.26503	No	46.76;38.55;33.82;48.13;61.32;42.47	37.11;62.26;55.54;57.24;62.2;67.61
ENSG00000166147	FBN1	0.420174	0.181875	0.356618	NA	No	2.92;2.08;0;0;0;0	0.79;0;0;0;0;0
ENSG00000090539	CHRD	9.80471	-0.351567	0.28027	0.515428	No	5.85;8.33;19.47;4.1;9.11;1.42	6.32;0;11.11;15.54;15.75;20.63
ENSG00000090534	THPO	0.898529	-0.842204	0.00321395	0.0183976	No	0;0;0;0;0.83;0	2.37;0;2.38;4.91;1.57;2.29
ENSG00000090530	P3H2	12.2793	-1.63223	1.73897e-09	4.47871e-08	Down	3.9;2.08;9.22;8.19;4.14;1.42	22.9;28.3;19.04;22.89;15.75;20.63
ENSG00000257108	NHLRC4	0.785402	-0.264561	0.340104	NA	No	0;2.08;1.02;0;0;0	0.79;0;0.79;1.64;3.15;0
ENSG00000197603	C5orf42	10.4606	0.677451	0.0398741	0.135348	No	7.79;8.33;22.55;5.12;3.31;48.14	1.58;8.49;9.52;9.81;6.3;6.88
ENSG00000197601	FAR1	267.414	-0.198173	0.135894	0.324187	No	269.85;224;249.03;318.46;270.96;232.18	347.44;322.63;381.61;259.2;276.34;221.16
ENSG00000256269	HMBS	178.42	-0.419601	0.0196101	0.0787803	No	138.33;141.69;202.91;131.07;169.04;148.65	255.85;350.93;257.84;167.62;128.33;136.37
ENSG00000197608	ZNF841	12.5571	0.455789	0.103461	0.26947	No	11.69;18.75;15.37;19.46;10.77;19.82	8.69;0;12.69;4.91;9.45;24.06
ENSG00000183955	KMT5A	191.181	0.0828371	0.4445	0.676069	No	181.2;225.04;207.01;207.87;177.32;222.27	177.67;127.35;214.21;189.7;229.1;183.35
ENSG00000006377	DLX6	0.078652	0.0147273	0.899615	NA	No	0;0;0;0;0;1.42	0;0;0;0;0;0
ENSG00000230178	OR4F3	0	NA	NA	NA	No	0;0;0;0;0;0	0;0;0;0;0;0
ENSG00000265303	AC099850.2	0	NA	NA	NA	No	0;0;0;0;0;0	0;0;0;0;0;0
ENSG00000134802	SLC43A3	0	NA	NA	NA	No	0;0;0;0;0;0	0;0;0;0;0;0
ENSG00000198000	NOL8	273.285	0.510597	0.00331718	0.0188482	Up	351.68;275.05;257.23;322.55;222.07;345.44	245.58;65.09;245.94;207.68;176.35;247.52
ENSG00000198001	IRAK4	71.8019	-0.00179548	0.990904	0.996532	No	86.7;73.97;79.94;73.73;95.29;63.71	65.54;53.77;61.88;96.48;81.09;111.16
ENSG00000198003	CCDC151	0.379914	-0.0994206	0.646582	NA	No	0.97;0;0;1.02;0.83;0	0.79;0;1.59;1.64;0;0
ENSG00000171126	KCNG3	0.0460338	0.0147273	0.899615	NA	No	0;0;0;0;0.83;0	0;0;0;0;0;0
ENSG00000171124	FUT3	4.20202	1.3946	2.37289e-05	0.000264504	Up	8.77;8.33;6.15;5.12;11.6;14.16	0;2.83;0.79;3.27;2.36;2.29
ENSG00000134809	TIMM10	104.205	-0.286292	0.183136	0.394404	No	88.65;104.18;106.58;74.75;101.09;100.52	115.29;283;119.8;70.32;84.24;74.49
ENSG00000171121	KCNMB3	4.69884	0.00358184	0.991416	0.996621	No	2.92;3.13;1.02;6.14;1.66;11.33	4.74;2.83;1.59;5.72;4.72;4.58
ENSG00000123989	CHPF	61.9399	0.423409	0.00422683	0.0229901	Up	65.27;87.51;78.91;70.65;78.72;59.46	41.06;39.62;57.12;64.59;62.98;51.57
ENSG00000181616	OR52H1	0	NA	NA	NA	No	0;0;0;0;0;0	0;0;0;0;0;0
ENSG00000123983	ACSL3	536.108	-1.06055	3.95726e-20	3.34804e-18	Down	338.04;327.14;354.58;274.43;262.67;268.99	694.1;401.87;699.74;726.9;650.31;694.43
ENSG00000203661	OR2T5	0	NA	NA	NA	No	0;0;0;0;0;0	0;0;0;0;0;0
ENSG00000204463	BAG6	244.659	0.0870081	0.334511	0.572701	No	250.36;255.25;233.66;236.54;277.58;252	255.06;251.87;222.14;207.68;226.74;263.56
ENSG00000235711	ANKRD34C	0	NA	NA	NA	No	0;0;0;0;0;0	0;0;0;0;0;0
ENSG00000110344	UBE4A	135.946	0.0131089	0.91122	0.962588	No	114.95;148.98;148.6;113.66;138.38;162.81	159.51;155.65;135.66;125.92;133.84;111.16
ENSG00000203663	OR2L2	1.96557	0.0573944	0.858009	0.938364	No	5.85;0;2.05;2.05;0.83;4.25	4.74;0;0.79;1.64;4.72;0
ENSG00000204469	PRRC2A	135.646	0.201263	0.056837	0.175596	No	135.41;142.73;135.27;143.36;169.04;120.34	107.39;135.84;119;129.19;126.75;127.2
ENSG00000280165	PCDH20	0	NA	NA	NA	No	0;0;0;0;0;0	0;0;0;0;0;0
ENSG00000167733	HSD11B1L	17.8864	0.560592	0.0630688	0.189318	No	10.72;14.59;34.84;37.89;35.63;31.15	13.42;8.49;20.63;17.17;18.9;16.04
ENSG00000164362	TERT	0.312578	0.174178	0.366245	NA	No	1.95;1.04;0;1.02;0;0	0;0;0;0;0;0
ENSG00000248713	AC083902.2	0	NA	NA	NA	No	0;0;0;0;0;0	0;0;0;0;0;0
ENSG00000164363	SLC6A18	0	NA	NA	NA	No	0;0;0;0;0;0	0;0;0;0;0;0
ENSG00000203666	EFCAB2	22.6578	0.38578	0.140603	0.331866	No	24.35;35.42;27.67;50.17;19.89;24.07	18.95;14.15;26.18;26.98;25.19;16.04
ENSG00000203668	CHML	63.0704	-0.459251	0.0101662	0.0467266	Down	59.42;38.55;58.41;49.15;64.63;42.47	108.18;48.11;85.68;51.51;63.77;77.92
ENSG00000178522	AMBN	0.10997	0	1	NA	No	0;0;0;0;0;0	0;0;0;0;0;0
ENSG00000163923	RPL39L	0.490495	0.0546151	0.799794	NA	No	0.97;1.04;2.05;0;0;0	0;2.83;0;0;0.79;1.15
ENSG00000095574	IKZF5	22.8742	0.432183	0.0476791	0.154822	No	33.12;31.26;35.87;17.41;29;15.57	15.79;14.15;23.8;19.62;17.32;24.06
ENSG00000177201	OR2T12	4.32305	0.0921188	0.779599	0.899077	No	6.82;1.04;0;3.07;1.66;14.16	7.11;0;3.97;7.36;0.79;1.15
ENSG00000177200	CHD9	253.965	0.174792	0.33195	0.571117	No	302.97;215.66;261.33;274.43;261.84;285.98	164.25;96.22;200.72;369.58;259.81;296.8
ENSG00000177202	SPACA4	4.46053	0.105867	0.751461	0.883694	No	6.82;1.04;1.02;6.14;6.63;7.08	5.53;2.83;0.79;6.54;3.15;5.73
ENSG00000237330	RNF223	9.62091	0.449389	0.108049	0.277351	No	14.61;8.33;15.37;7.17;17.4;7.08	10.27;2.83;6.35;8.99;10.23;5.73
ENSG00000141433	ADCYAP1	0	NA	NA	NA	No	0;0;0;0;0;0	0;0;0;0;0;0
ENSG00000141431	ASXL3	0.0569338	0.0147273	0.899615	NA	No	0;0;1.02;0;0;0	0;0;0;0;0;0
ENSG00000141437	SLC25A52	0.122391	-0.000344584	0.997645	NA	No	0;0;0;0;0;1.42	0;0;0;0;0.79;0
ENSG00000141434	MEP1B	0	NA	NA	NA	No	0;0;0;0;0;0	0;0;0;0;0;0
ENSG00000066032	CTNNA2	0.452565	0.235379	0.146618	NA	No	0.97;0;5.12;2.05;0;0	0;0;0;0;0;0
[truncated: 17,820 more rows]

## Sheet: Table_S2
Table S2: Gene set enrichment analysis. Differentially expressed genes (3,391) were assessed for functional enrichment against the gene-ontology biological processes pathways. Shown are pathways for which adjusted P value <0.05. Z score was calculated as Up-Down/sqare root(Up+Down).
GO number	Term name	P-value	Adjusted P-value	Genes	Overlap	% of genes in pathway	Up	Down	zscore
GO:0071357	cellular response to type I interferon	7.43853e-11	8.19726e-08	IFITM3;IFITM1;IFITM2;IFIT5;IFI6;ADAR;IFI35;IFIT1;SAMHD1;IFIT3;IFIT2;OASL;GBP2;RSAD2;STAT1;MX2;MX1;HLA-B;HLA-C;ISG15;HLA-A;TYK2;HLA-F;PSMB8;HLA-E;BST2;ISG20;IFI27;OAS1;OAS2;IRF1;OAS3;IRF7;XAF1	34/65	52.3077	34	0	5.83095
GO:0060337	type I interferon signaling pathway	7.43853e-11	8.19726e-08	IFITM3;IFITM1;IFITM2;IFIT5;IFI6;ADAR;IFI35;IFIT1;SAMHD1;IFIT3;IFIT2;OASL;GBP2;RSAD2;STAT1;MX2;MX1;HLA-B;HLA-C;ISG15;HLA-A;TYK2;HLA-F;PSMB8;HLA-E;BST2;ISG20;IFI27;OAS1;OAS2;IRF1;OAS3;IRF7;XAF1	34/65	52.3077	34	0	5.83095
GO:0000956	nuclear-transcribed mRNA catabolic process	3.46519e-11	8.19726e-08	RPL4;RPL3;RPL34;RPLP1;RPLP0;RPL10A;RPL8;RPL9;RPL6;RPL7;RPS14;RPL7A;RPS17;MAGOH;ZC3H12A;RPLP2;TNKS1BP1;PELO;RPS13;RPS9;RPL21;RPS7;RPS8;NCBP2;RPL23;RPL22;RPS3A;PATL1;MRTO4;RPL24;RPL27;RPL26;RPL11;PARN;RPL36A;GSPT1;ZFP36L1;HELZ2;EXOSC6;EXOSC10;RPS15A;DHX34;RPS3;RPL13;POLR2G;RPL15;RPS2;RPS27A;DCPS;PYM1;RPL35A;SAMD4B;RPL23A;PNRC2;CNOT4;RPS25;RPS27;RPS29;AGO1;CNOT2;RNPS1;EIF3E;CNOT8;DCP1A;EIF4G1	65/171	38.0117	14	51	-4.58929
GO:0000184	nuclear-transcribed mRNA catabolic process, nonsense-mediated decay	3.92849e-11	8.19726e-08	RPL4;RPL3;RPL34;RPLP1;RPLP0;RPL10A;RPL8;RPL9;RPL6;RPL7;RPS14;RPL7A;RPS17;MAGOH;RPLP2;RPS13;RPS9;RPL21;RPS7;RPS8;NCBP2;RPL23;RPL22;RPS3A;RPL24;RPL27;RPL26;RPL11;RPL36A;GSPT1;HELZ2;RPS15A;DHX34;RPS3;RPL13;RPL15;RPS2;RPS27A;PYM1;RPL35A;RPL23A;PNRC2;RPS25;RPS27;RPS29;RNPS1;EIF3E;DCP1A;EIF4G1	49/113	43.3628	3	46	-6.14286
GO:0002181	cytoplasmic translation	4.79766e-11	8.19726e-08	RPL4;RPL3;RPL34;RPLP1;RPLP0;RPL11;RPL36A;RPL10A;RPL8;RPL9;RPL6;GSPT1;RPL7;RPL7A;RPS14;RPS17;RPS15A;RPS3;RPL13;RPL15;RPS2;RPS27A;RPS13;RPS9;RPL21;RPS7;RPS8;RPL23;RPL22;TMA7;RPL35A;RPS3A;RPL23A;RPS25;EIF3M;RPS27;RPS29;EIF3I;RPL24;DRG2;RPL27;RPL22L1;RPL26	43/93	46.2366	1	42	-6.25244
GO:0045069	regulation of viral genome replication	2.18429e-10	2.0059e-07	IFITM3;IFITM1;CXCL8;IFITM2;STAU1;IFIT5;ADAR;ZC3HAV1;IFIT1;OASL;IFIH1;TRIM6;LARP1;IFI16;CCL5;IFNL3;APOBEC3C;SRPK2;RSAD2;APOBEC3G;MX1;EIF2AK2;ISG15;PROX1;BST2;ISG20;PARP10;PLSCR1;OAS1;OAS2;OAS3;PPIE;PPIH;PPIA	34/67	50.7463	31	3	4.80196
GO:0006412	translation	2.83099e-10	2.22839e-07	RPL4;MRPS15;RPL3;RPL34;RPLP1;RPLP0;MRPL37;RPL8;RPL10A;RPL9;MRPL35;RPL6;RPL7;EEF1B2;RPS14;TRMT112;MRPL3;RPL7A;RPS17;RPLP2;RPS13;MRPS28;TSFM;RPS9;RPL21;RPS7;RPS8;RPL23;PABPC4;RPL22;DHPS;MRPS18B;MRPL47;RPS3A;GTPBP2;MRPS7;GTPBP1;MRPS5;SARS2;PPA2;RPL24;RPL27;RPL26;EEF1E1;MRPS33;MRPS34;RPL11;MRPL16;RPL36A;RRBP1;MRPL13;MRPL57;GSPT1;RPS15A;RPS3;RPL13;IGF2BP3;RPL15;RPS2;RPS27A;ABCF1;TMA7;GATC;MRPL28;RPL35…	74/214	34.5794	4	70	-7.67234
GO:0045047	protein targeting to ER	6.87306e-10	4.20784e-07	RPL4;RPL3;RPL34;RPLP1;ZFAND2A;RPLP0;RPL11;RPL36A;RPL10A;RPL8;RPL9;RPL6;RPL7;RPS14;RPL7A;RPS17;RPS15A;RPS3;RPLP2;RPL13;MAN1A1;RPL15;RPS2;RPS27A;RPS13;SEC63;RPS9;RPL21;RPS7;SGTB;RPS8;RPL23;RPL22;RPL35A;RPS3A;RPL23A;SRP9;RPS25;SPCS3;RPS27;RPS29;RPL24;RPL27;RPL26	44/103	42.7184	4	40	-5.4272
GO:0043043	peptide biosynthetic process	6.47684e-10	4.20784e-07	RPL4;MRPS15;RPL3;RPL34;RPLP1;RPLP0;MRPL37;RPL10A;RPL8;RPL9;MRPL35;PCSK5;RPL6;RPL7;RPS14;MRPL3;RPL7A;RPS17;RPLP2;RPS13;RPS9;RPL21;RPS7;RPS8;RPL23;PABPC4;RPL22;DHPS;MRPS18B;RPS3A;MRPS7;MRPS5;RPL24;RPL27;RPL26;MRPS33;RPL11;RPL36A;RRBP1;MRPL13;GSPT1;RPS15A;RPS3;RPL13;IGF2BP3;RPL15;RPS2;RPS27A;ABCF1;GGT7;GGT6;MRPL28;RPL35A;RPL23A;RPS25;RPS27;RPS29;RPS6KB2;RSL24D1;EIF4G1	60/162	37.037	2	58	-7.22957
GO:0006614	SRP-dependent cotranslational protein targeting to membrane	9.78577e-10	5.39196e-07	RPL4;RPL3;RPL34;RPLP1;RPLP0;RPL11;RPL36A;RPL10A;RPL8;RPL9;RPL6;RPL7;RPL7A;RPS14;RPS17;RPS15A;RPS3;RPLP2;RPL13;RPL15;RPS2;RPS27A;RPS13;SEC63;RPS9;RPL21;RPS7;RPS8;RPL23;RPL22;RPL35A;RPS3A;RPL23A;SRP9;RPS25;RPS27;RPS29;RPL24;RPL27;RPL26	40/90	44.4444	1	39	-6.00833
GO:0006695	cholesterol biosynthetic process	1.5779e-09	7.90386e-07	IDI1;FDPS;MVK;HMGCS1;INSIG1;MSMO1;DHCR24;HMGCR;HSD17B7;LSS;ACAT2;TM7SF2;ACLY;PLPP6;SQLE;EBP;NSDHL;PMVK;SC5D;MVD;DHCR7;FDFT1	22/35	62.8571	1	21	-4.26401
GO:0016126	sterol biosynthetic process	1.95451e-09	8.97448e-07	IDI1;FDPS;MVK;HMGCS1;FAXDC2;INSIG1;MSMO1;DHCR24;HMGCR;HSD17B7;LSS;ACAT2;TM7SF2;ACLY;PLPP6;SQLE;EBP;NSDHL;PMVK;SC5D;MVD;DHCR7;FDFT1	23/38	60.5263	2	21	-3.96177
GO:0019216	regulation of lipid metabolic process	2.16448e-09	9.17407e-07	IDI1;MVK;SMARCD3;IRS2;RORA;HMGCR;ACACA;TM7SF2;HELZ2;PMVK;PSAP;SC5D;BBS4;FDFT1;NCOA1;SREBF1;FDPS;HMGCS1;NFYB;CAV1;MBOAT7;MID1IP1;NFYC;ELOVL6;NR1D2;NR1D1;LSS;SREBF2;NCOR2;FABP1;SQLE;NPC2;TBL1XR1;SCD;FASN;ID2;APOC1;MVD;DHCR7;FGFR4	40/92	43.4783	12	28	-2.52982
GO:0006613	cotranslational protein targeting to membrane	4.63283e-09	1.82335e-06	RPL4;RPL3;RPL34;RPLP1;RPLP0;RPL11;RPL36A;RPL10A;RPL8;RPL9;RPL6;RPL7;RPL7A;RPS14;RPS17;RPS15A;RPS3;RPLP2;RPL13;RPL15;RPS2;RPS27A;RPS13;SEC63;RPS9;RPL21;RPS7;RPS8;RPL23;RPL22;RPL35A;RPS3A;RPL23A;SRP9;RPS25;RPS27;RPS29;RPL24;RPL27;RPL26	40/94	42.5532	1	39	-6.00833
GO:0010467	gene expression	5.12745e-09	1.88348e-06	RPL4;RPL3;RPL34;RPL8;RPL10A;RPL9;RPL6;RPL7;RPS14;RPS17;MAGOH;RPS13;RPS9;RPL21;RPS7;RPS8;RPL23;RPL22;MRPS18B;THOC7;NUP93;HNRNPUL1;DNAJB11;SRSF2;RPL24;SRSF3;RPL27;SRSF4;RPL26;SRSF7;CREBL2;MRPL13;GSPT1;DEDD2;ATXN1;NUP85;DHX38;MRPL28;NR4A2;RPS25;RPS27;RPS29;BCL3;RNPS1;RSL24D1;EIF4G1;MRPS15;RPLP1;RPLP0;ADAR;MRPL37;MRPL35;BICD1;RBM3;MRPL3;RPL7A;NUP62;RPLP2;NDC1;SEC13;NCBP2;PABPC4;DHPS;RPS3A;MRPS7;MLF1;…	104/356	29.2135	18	86	-6.66795
GO:1902653	secondary alcohol biosynthetic process	5.91009e-09	2.03529e-06	IDI1;FDPS;MVK;HMGCS1;INSIG1;MSMO1;DHCR24;HMGCR;HSD17B7;LSS;ACAT2;TM7SF2;ACLY;PLPP6;SQLE;EBP;NSDHL;PMVK;MVD;DHCR7;FDFT1	21/34	61.7647	1	20	-4.14614
GO:0019221	cytokine-mediated signaling pathway	6.69667e-09	2.17051e-06	IFITM3;SLC27A1;IFITM1;IL1RN;IFITM2;CSF1;IRS1;IFIT5;IRS2;RORA;IL1RAP;IFI35;IFIT1;IFIT3;ICAM1;IFIT2;PSMD7;CFL1;GRB10;PIM1;TRIM25;MAP3K8;B2M;IL6R;TRIM22;IL13RA1;IL4R;RSAD2;FBXW11;HLA-B;HLA-C;HLA-A;HLA-F;MID1;PRLR;HLA-E;TXLNA;IFI27;IL23A;FSCN1;PSME2;IL6ST;SQSTM1;PPIA;NUMBL;MAOA;PDGFB;TNFRSF11B;GATA3;PIK3R1;HIF1A;ADIPOR2;FOXO1;HSP90B1;SOCS3;UGCG;IRAK2;UBC;HMOX1;TNFRSF14;MCL1;STAT5A;HSPA9;TGFB1;TNFSF15…	161/621	25.9259	121	40	6.38369
GO:0044267	cellular protein metabolic process	7.66951e-09	2.34772e-06	RPL4;GALNT11;RPL3;CSF1;RPL34;PLOD2;UBE2L6;RPL8;RPL10A;TTF1;RPL9;ZDHHC2;RPL6;RPL7;PCMT1;RPS14;RPS17;RPS13;ATG3;RPS9;RPL21;RPS7;RPS8;RPL23;FBXO2;RPL22;IGFBP2;MRPS18B;SHISA5;PDIA6;FDX1;RPL24;RPL27;RPL26;UBA7;RPN1;OMA1;MRPL13;GSPT1;HSP90B1;APH1B;STK38;IGFBP7;IGFBP6;APOE;ST3GAL1;ICMT;UBE2I;SIAH2;FUCA2;TMEM132A;MRPL28;BMP4;RPS25;RPS27;RPS29;RSL24D1;EIF4G1;MRPS15;SERPINA1;RPLP1;RPLP0;PCSK9;MRPL37;LAMC1;…	117/417	28.0576	25	92	-6.19415
GO:0048525	negative regulation of viral process	1.97152e-08	5.71741e-06	IFITM3;IFITM1;IFITM2;IFIT5;ZC3HAV1;IFIT1;OASL;IFIH1;TRIM6;TRIM28;IFI16;CCL5;IFNL3;APOBEC3C;SRPK2;RSAD2;APOBEC3G;STAT1;MX1;EIF2AK2;ISG15;PROX1;PML;BST2;ISG20;PARP10;PLSCR1;OAS1;OAS2;OAS3;TRIM31;PPIA	32/70	45.7143	31	1	5.3033
GO:0045071	negative regulation of viral genome replication	2.35211e-08	6.48006e-06	IFITM3;IFITM1;IFITM2;IFIT5;ZC3HAV1;IFIT1;OASL;IFIH1;TRIM6;IFI16;CCL5;IFNL3;APOBEC3C;SRPK2;RSAD2;APOBEC3G;MX1;EIF2AK2;ISG15;PROX1;BST2;ISG20;PARP10;PLSCR1;OAS1;OAS2;OAS3	27/54	50	27	0	5.19615
GO:0043066	negative regulation of apoptotic process	4.40642e-08	1.15616e-05	ANKLE2;TFRC;FAIM2;PARK7;PHB2;IFIT3;FOXQ1;HMGN5;ARHGDIA;ZC3H12A;CFL1;PIM1;PDK4;PIM3;SOX8;TMEM14A;PRKCG;UNC5B;F2R;PRKCA;DKK1;ISL1;ATAD3A;PRLR;DPEP1;ADAM8;IL6ST;SQSTM1;PIK3R1;FOXO1;HSP90B1;PRDX3;RNF213;NUAK2;GRK5;PDCD10;FIGNL1;UBC;SFN;APOE;PPARGC1A;NTSR1;MCL1;HSPA9;TFAP2A;FZD3;OPN3;CBX4;BDNF;PLK2;SIAH2;CAV1;BRAF;DHCR24;SMAD6;NFKB1;TNFRSF10D;BMP4;NFKBIA;NR4A2;DAB2;GCLC;BCL3;PPT1;RETREG1;CPEB4;BCL2L1;…	129/485	26.5979	77	52	2.20113
GO:0051607	defense response to virus	8.18234e-08	2.04931e-05	IFITM3;RTP4;IFITM1;IFITM2;IFIT5;IFI6;NLRC5;IFIT1;SAMHD1;PHB2;IFI44L;IFIT3;RELA;IFIT2;OASL;IFIH1;IFNL2;IFNL1;IFI16;PMAIP1;IFNL3;MICA;ZBP1;APOBEC3C;RSAD2;APOBEC3G;DDX58;STAT1;MX2;MX1;EIF2AK2;ISG15;ATAD3A;BST2;ISG20;CXCL10;MOV10;PLSCR1;IFI27;OAS1;OAS2;IRF1;OAS3;IRF7;SERINC3;SERINC5;BCL2L1;TRIM56	48/133	36.0902	45	3	6.06218
GO:0042981	regulation of apoptotic process	9.47284e-08	2.26936e-05	FOXA1;ANKLE2;TRIO;TFRC;FAIM2;PARK7;PHB2;CLU;IFIT3;IFIT2;HMGN5;SLK;FAM162A;ARHGDIA;CFL1;PIM1;CYP1B1;PIM3;SOX8;PHLDA1;TMEM14A;MAP3K5;PHLDA3;TGM2;ZBP1;DKK1;ATAD3A;PRLR;SHQ1;DPEP1;IL6ST;ATF6;SQSTM1;PPIA;ANP32A;MAGED1;BCL10;OMA1;PIK3R1;FOXO1;HSP90B1;PRDX3;APH1B;NUAK2;GRK5;PDCD10;FIGNL1;UBC;PMAIP1;BMF;NTSR1;MCL1;ZNF420;HSPA9;TFAP2A;JUN;OPN3;GADD45B;CBX4;PLK2;SIAH2;OSGIN1;CIDEB;BRAF;DHCR24;SMAD6;NFKB1;C…	181/742	24.3935	96	85	0.817624
GO:0070125	mitochondrial translational elongation	1.28375e-07	2.94728e-05	GFM1;MRPS15;MRPS33;MRPL19;MRPS34;MRPL16;MRPL39;MRPL17;MRPL14;MRPL58;MRPL37;MRPL35;MRPL13;MRPL57;MRPL33;MRPL3;MRPL20;MRPL1;MRPL40;MRPS28;TSFM;MRPS26;MRPS27;MRPS25;MRPL49;MRPS18B;MRPL28;MRPL47;MRPL48;MRPL45;MRPS7;MRPL46;MRPS5;MRPL21;MRPL30;AURKAIP1	36/89	40.4494	0	36	-6
GO:0006414	translational elongation	1.35118e-07	2.97801e-05	GFM1;MRPS15;MRPS33;MRPL19;MRPS34;MRPL16;MRPL17;MRPL39;MRPL14;MRPL58;MRPL37;MRPL13;MRPL35;MRPL57;MRPL33;EEF1B2;MRPL20;MRPL3;MRPL1;MRPL40;MRPS28;TSFM;MRPS26;MRPS27;MRPS25;MRPS18B;MRPL49;MRPL28;MRPL47;MRPL48;GTPBP2;MRPL45;MRPS7;GTPBP1;MRPL46;MRPL21;MRPS5;MRPL30;AURKAIP1;ZNF598	40/104	38.4615	2	38	-5.6921
GO:0140546	defense response to symbiont	1.70619e-07	3.6158e-05	IFITM3;RTP4;IFITM1;IFITM2;IFIT5;IFI6;NLRC5;IFIT1;SAMHD1;IFI44L;IFIT3;RELA;IFIT2;OASL;IFIH1;IFNL2;IFNL1;IFI16;PMAIP1;IFNL3;MICA;ZBP1;APOBEC3C;RSAD2;APOBEC3G;DDX58;STAT1;MX2;MX1;EIF2AK2;ISG15;BST2;ISG20;MOV10;PLSCR1;IFI27;OAS1;OAS2;IRF1;OAS3;IRF7;SERINC3;SERINC5;BCL2L1;TRIM56	45/124	36.2903	44	1	6.41006
GO:0080090	regulation of primary metabolic process	2.94106e-07	6.00194e-05	IDI1;MVK;SMARCD3;ROCK2;IRS2;HMGCR;ACACA;TM7SF2;HELZ2;PSMB6;PSMD7;PSMB5;PSMB2;PMVK;PSAP;PSMB1;SC5D;APOE;LDLR;BBS4;FDFT1;NCOA1;FDPS;SREBF1;HMGCS1;NFYB;NFYC;NR1D2;ELOVL6;NR1D1;LSS;SREBF2;PSMB8;PSMB9;NCOR2;FABP1;SQLE;PSMA1;TBL1XR1;SCD;FASN;ID2;PSME2;MVD;DHCR7;FGFR4	46/130	35.3846	15	31	-2.35907
GO:0043069	negative regulation of programmed cell death	4.29725e-07	8.45637e-05	ANKLE2;TFRC;FAIM2;PARK7;PHB2;IFIT3;HMGN5;ARHGDIA;CFL1;PIM1;SOX8;PIM3;TMEM14A;DKK1;ATAD3A;PRLR;DPEP1;IL6ST;SQSTM1;PIK3R1;FOXO1;HSP90B1;PRDX3;NUAK2;GRK5;PDCD10;FIGNL1;UBC;NTSR1;MCL1;HSPA9;TFAP2A;OPN3;CBX4;PLK2;SIAH2;BRAF;DHCR24;SMAD6;NFKB1;TNFRSF10D;BMP4;NFKBIA;DAB2;GCLC;BCL3;PPT1;BCL2L1;APIP;HSPB1;CX3CL1;SH3RF1;RNF157;SHH;OPA1;NUP62;FFAR4;CTSH;GPX4;ANXA4;PLAUR;RPS3A;TOPORS;RNF144B;TMBIM4;DDAH2;CEA…	103/381	27.0341	61	42	1.87213
GO:0034645	cellular macromolecule biosynthetic process	5.62942e-07	0.000106959	RPL4;MRPS15;RPL3;ALAS1;RPL34;RPLP1;RPLP0;MRPL37;RPL8;RPL10A;RPL9;MRPL35;RPL6;RPL7;EEF1B2;RPS14;MRPL3;RPL7A;RPS17;RPLP2;KAT7;RPS13;TSFM;RPS9;RFC4;RPL21;RPS7;RPS8;RPL23;PABPC4;RPL22;DHPS;MRPS18B;HUS1;RPS3A;GTPBP2;MRPS7;GTPBP1;MLF1;MRPS5;TOPORS;TIMELESS;RPL24;RBMS1;RPL27;RPL26;B4GALT5;PIF1;MRPS33;RPL11;RPL36A;CREBL2;RRBP1;TYMS;MRPL13;GSPT1;TBRG1;RPS15A;POLR2C;RPS3;POLR2E;RPL13;IGF2BP3;POLR2G;APOE;RP…	88/314	28.0255	17	71	-5.75642
GO:0002283	neutrophil activation involved in immune response	7.97343e-07	0.000146445	CDA;STK10;LGALS3;PSMD7;PNP;LAMP1;FTH1;LAMP2;TOM1;CPNE1;COTL1;SIRPA;ACAA1;PRSS2;B2M;IST1;HLA-B;HLA-C;CYBA;ACLY;CRISPLD2;PADI2;PKP1;PPIE;ADAM8;SLC27A2;PPIA;ARL8A;VCL;STXBP3;BRI3;MGST1;PLD1;GNS;SDCBP;CYB5R3;PRDX4;COMMD9;DPP7;ALDH3B1;PSAP;NEU1;CD14;ATP6V1D;HMOX2;GSDMD;CTSA;VAT1;IDH1;FUCA2;SURF4;RAB27A;GGH;NFKB1;BST2;PTPRB;VNN1;TCN1;LCN2;CYSTM1;SERPINA1;B4GALT1;SLC44A2;HEXB;CTSZ;GDI2;CXCL1;PYGL;HMGB1;…	124/485	25.567	68	56	1.07763
GO:0043312	neutrophil degranulation	8.73127e-07	0.000155191	CDA;STK10;LGALS3;PSMD7;PNP;LAMP1;FTH1;LAMP2;TOM1;CPNE1;COTL1;SIRPA;ACAA1;PRSS2;B2M;IST1;HLA-B;HLA-C;CYBA;ACLY;CRISPLD2;PADI2;PKP1;PPIE;ADAM8;SLC27A2;PPIA;ARL8A;VCL;STXBP3;BRI3;MGST1;PLD1;GNS;SDCBP;CYB5R3;PRDX4;COMMD9;DPP7;ALDH3B1;PSAP;NEU1;CD14;ATP6V1D;HMOX2;GSDMD;CTSA;VAT1;IDH1;FUCA2;SURF4;RAB27A;GGH;NFKB1;BST2;PTPRB;VNN1;TCN1;LCN2;CYSTM1;SERPINA1;B4GALT1;SLC44A2;HEXB;CTSZ;GDI2;CXCL1;PYGL;HMGB1;…	123/481	25.5717	67	56	0.991837
GO:0006415	translational termination	1.14818e-06	0.000197702	MRPS15;MRPS33;MRPL19;MRPS34;MRPL16;MRPL39;MRPL17;MRPL14;MRPL58;MRPL37;MRPL35;MRPL13;MRPL57;GSPT1;MRPL33;MRPL3;TRMT112;MRPL20;MRPL1;MRPL40;MRPS28;MRPS26;MRPS27;MRPS25;MRPL49;MRPS18B;MRPL28;MRPL47;MRPL48;MRPL45;MRPS7;MRPL46;MRPS5;MRPL21;MRPL30;AURKAIP1	36/96	37.5	0	36	-6
GO:0016050	vesicle organization	1.2354e-06	0.000206275	WASHC5;ARFGEF2;VPS18;PLEKHF1;EXOC8;CAV2;CAV1;SNX33;FNBP1L;CORO1A;RAB22A;ALS2CL;ZFYVE16;ALS2;HOOK1;CHMP2B;VPS11;LAMTOR1;EPS15;SQSTM1;PI4K2A;PLEKHJ1	22/46	47.8261	15	7	1.70561
GO:0070126	mitochondrial translational termination	1.37721e-06	0.000223189	MRPS15;MRPS33;MRPL19;MRPS34;MRPL16;MRPL39;MRPL17;MRPL14;MRPL58;MRPL37;MRPL35;MRPL13;MRPL57;MRPL33;MRPL3;MRPL20;MRPL1;MRPL40;MRPS28;MRPS26;MRPS27;MRPS25;MRPL49;MRPS18B;MRPL28;MRPL47;MRPL48;MRPL45;MRPS7;MRPL46;MRPS5;MRPL21;MRPL30;AURKAIP1	34/89	38.2022	0	34	-5.83095
GO:0016072	rRNA metabolic process	1.64856e-06	0.000252321	RPL4;POP5;RPL3;RPL34;RPLP1;RPLP0;RPL10A;RPL8;RPL9;RPL6;RPL7;FBL;RPS14;RPL7A;RPS17;NOB1;RPLP2;UTP15;RPS9;RPL21;RPS7;UTP11;DIS3;RPL23;RPL22;UTP18;ERN2;EBNA1BP2;MRTO4;RPL24;RPL27;RPL26;RPL11;RPL36A;NOL8;NOL9;DEDD2;EXOSC6;EXOSC10;RPL13;RPL15;RPS2;UTP4;KRR1;RPL35A;RPL23A;WDR55;RCL1;RPS25;TBL3;RPS27;MPHOSPH6	52/162	32.0988	11	41	-4.16025
GO:0032543	mitochondrial translation	1.63175e-06	0.000252321	GFM1;MRPS15;MRPS33;MRPL19;MRPS34;MRPL16;MRPL17;MRPL39;MRPL14;MRPL58;MRPL37;MTIF3;MRPL13;MRPL35;MRPL57;MRPL33;MRPL20;MRPL3;MRPL1;MRPL40;MRPS28;TSFM;MRPS26;MRPS27;MRPS25;MRPS18B;MRPL49;GATC;MRPL28;MRPL47;MRPL48;MRPL45;MRPS7;MRPL46;MRPL21;MRPS5;MRPL30;AURKAIP1	38/105	36.1905	0	38	-6.16441
GO:0042254	ribosome biogenesis	1.71349e-06	0.000255171	LTV1;RPL4;POP5;RPL3;RPL34;RPLP1;RPLP0;NOC2L;RPL10A;RPL8;RPL9;RPL6;RPL7;FBL;RPS14;RPL7A;RPS17;NOB1;RPLP2;EIF2A;METTL17;UTP15;RPS9;RPL21;RPS7;UTP11;DIS3;RPL23;RPL22;GTF3A;UTP18;EBNA1BP2;MRTO4;RPL24;RPL27;RPL26;NIP7;RPL11;RPL36A;NOL8;NOL9;EXOSC6;EXOSC10;RPL13;RPL15;RPS2;ZNF622;UTP4;KRR1;RPL35A;RPL23A;WDR55;RCL1;CUL4A;RPS25;TBL3;RPS27;RAN;MPHOSPH6	59/192	30.7292	13	46	-4.29623
GO:0002446	neutrophil mediated immunity	1.92591e-06	0.000279257	CDA;STK10;LGALS3;PSMD7;PNP;LAMP1;FTH1;LAMP2;TOM1;CPNE1;COTL1;SIRPA;ACAA1;PRSS2;B2M;IST1;HLA-B;HLA-C;CYBA;ACLY;CRISPLD2;PADI2;PKP1;PPIE;ADAM8;SLC27A2;PPIA;ARL8A;VCL;STXBP3;BRI3;MGST1;PLD1;GNS;SDCBP;CYB5R3;PRDX4;COMMD9;DPP7;ALDH3B1;PSAP;NEU1;CD14;ATP6V1D;HMOX2;GSDMD;CTSA;VAT1;IDH1;FUCA2;SURF4;RAB27A;GGH;NFKB1;BST2;PTPRB;VNN1;TCN1;LCN2;CYSTM1;SERPINA1;B4GALT1;SLC44A2;HEXB;CTSZ;GDI2;CXCL1;PYGL;HMGB1;…	123/488	25.2049	67	56	0.991837
GO:0006364	rRNA processing	2.73964e-06	0.000387061	RPL4;POP5;RPL3;RPL34;RPLP1;RPLP0;RPL10A;RPL8;TFB1M;RPL9;RPL6;RPL7;FBL;RPS14;RPL7A;RPS17;MRPL1;NOB1;RPLP2;UTP15;RPS9;RPL21;RPS7;UTP11;DIS3;RPL23;RPL22;UTP18;EBNA1BP2;MRTO4;RPL24;RPL27;RPL26;RPL11;TSR3;RPL36A;NOL8;NOL9;EXOSC6;EXOSC10;RPL13;RPL15;RPS2;UTP4;KRR1;RPL35A;RPL23A;WDR55;RCL1;RPS25;RSL1D1;TBL3;RPS27;MPHOSPH6	54/173	31.2139	10	44	-4.62681
GO:0010506	regulation of autophagy	3.39774e-06	0.000468039	VPS29;USP36;GSK3A;PLEKHF1;USP33;KEAP1;HSPB1;HMGB1;SOGA1;TRIM6;ZC3H12A;MLST8;TLK2;PIP4K2A;PIP4K2C;ATP6V1E1;TRIM22;SH3GLB1;SREBF1;ATP6V0B;ATP6V0E1;EXOC8;EXOC7;ATG13;SREBF2;ERN1;RRAGA;DDIT3;CPTP;EXOC4;TRIB3;SMCR8;ATP6V0D1;ATF6;GAPDH;MET;OPTN;MTMR3;USP10;GBA;FOXK1;MTMR4;FOXO1;DRAM1;IFI16;PSAP;ATP6V0A2;TBC1D14;SH3BP4;BMF;ATP6V0E2;ATP6V1D;ATP6V1C1;SNX5;MCL1;CTSA;PLK2;STAT3;GPR137B;MTOR;TMEM59;DAP;ATP13…	67/231	29.0043	48	19	3.54291
GO:0008203	cholesterol metabolic process	3.52572e-06	0.000473822	IDI1;MVK;INSIG1;GBA;MSMO1;HMGCR;HSD17B7;GBA2;ACAT2;TM7SF2;NSDHL;EBP;PMVK;APOE;LDLRAP1;FDFT1;FDPS;HMGCS1;DHCR24;LSS;NR0B2;SULT2B1;ACLY;PLPP6;SQLE;SOAT1;FDX1;MVD;DHCR7;ABCG1	30/77	38.961	4	26	-4.01663
GO:0032446	protein modification by small protein conjugation	4.46082e-06	0.000585217	ZNF451;CCNF;UBE2D1;KEAP1;HERC5;NUB1;TRIM28;KIAA1586;TRIM22;FBXO9;ATG3;VPS18;MYLIP;RNF43;USP7;FBXW5;FBXW11;UBE2E3;FBXO2;UBE2E1;HLA-A;NUP93;RRAGA;CBLL1;UBA7;EPAS1;UBA5;DCUN1D1;NEDD4L;WDR61;FBXO45;BCL10;UBE2J2;DTX4;HIF1A;VCPIP1;RNF213;NUP85;UBC;VPS11;BRAP;UBE2H;UBE2I;UBE2B;SMURF1;ISG15;FBXO32;BSPRY;CNOT4;MKRN1;RNF181;UBA1;FBXL5;RNF220;NFE2L2;DET1;RNF14;ARRB2;IFIH1;RNF157;TRIM6;TRIM7;SUMO1;NUP62;ELOB…	105/409	25.6724	66	39	2.63493
GO:0015949	nucleobase-containing small molecule interconversion	5.94097e-06	0.000761273	DUT;RRM2;TXNRD1;AK1;AK2;CTPS2;NME3;AK4;CTPS1;NME4;TYMS;NME1;DCTD;GUK1;CMPK1	15/27	55.5556	1	14	-3.35659
GO:1903076	regulation of protein localization to plasma membrane	8.72548e-06	0.00109267	ITGB1;CLTC;VPS4A;ZDHHC7;ZDHHC8;PIK3R1;ZDHHC2;ACTB;EGFR;LGALS3;PPFIA1;AGR2;STX3;EPHB2;LDLRAP1;GBP1;AP2M1;TGFB1;ITGA3;PDPK1;ARHGEF16;ATP2B4;PPP2R5A;TMEM59;DAB2;DLG1;SQSTM1;MRAP2;RHOQ;BCL2L1	30/80	37.5	17	13	0.730297
GO:0051100	negative regulation of binding	9.39137e-06	0.00114992	LRPAP1;CDKN1A;KDM1A;USP33;CTSZ;PDGFB;PARK7;IFIT1;ACTB;AURKB;IFIT2;SUMO1;IFI16;DVL1;CPNE1;HABP4;JAK2;JUN;CAV1;CTNNBIP1;TMC8;CSNK1E;DKK1;PEX14;WAPL;NFKBIA;DAB2;TFAP4;ITGB1BP1;TMBIM6;CAMK1;NES	32/88	36.3636	18	14	0.707107
GO:0032479	regulation of type I interferon production	1.22992e-05	0.00147323	UBA7;NLRC5;TNFAIP3;UBE2L6;GPATCH3;DTX4;RELA;HERC5;IFIH1;TBK1;DHX33;IFI16;RNF216;DHX58;POLR2E;TRIM25;CD14;POLR2H;POLR2L;ZBP1;DDX58;ISG15;NFKB1;NFKB2;ITCH;IRF1;IRF7;TAX1BP1;POLR3G;GAPDH;POLR3K;TRIM56	32/89	35.9551	25	7	3.18198
GO:0034976	response to endoplasmic reticulum stress	1.54836e-05	0.00181521	PPP1R15A;CEBPB;CXCL8;UBA5;CCDC47;SEL1L;PIK3R1;SELENOK;THBS1;USP19;HSP90B1;BBC3;AIFM1;RNF139;AGR2;DNAJB9;MAP3K5;NCK1;PDIA3;EIF2B5;MBTPS1;JUN;SEC16A;PDIA4;TMCO1;ERN1;ERN2;UFM1;DDIT3;DNAJC10;TRIB3;RNF183;P4HB;ATF6;RNF185;ATF3;CFTR	37/110	33.6364	21	16	0.821995
GO:0034470	ncRNA processing	1.76661e-05	0.00202792	RPL4;INTS11;POP5;RPL3;POP1;RPL34;RPLP1;RPLP0;ADAR;RPL8;RPL10A;RPL9;RPL6;RPL7;RPS14;FBL;RPL7A;RPS17;NOB1;RPLP2;UTP15;RPS9;RPL21;RPS7;UTP11;DIS3;RPL23;METTL3;RPL22;UTP18;EBNA1BP2;MRTO4;RPL24;RPL27;RPL26;RPL11;RPL36A;NOL8;NOL9;EXOSC6;EXOSC10;RPL13;RPL15;RPS2;SMAD3;UTP4;KRR1;ADAT1;RPL35A;RPL23A;WDR55;RCL1;RPS25;TBL3;RPS27;AGO1;INTS8;MPHOSPH6	58/201	28.8557	13	45	-4.20181
GO:0060333	interferon-gamma-mediated signaling pathway	2.28703e-05	0.00257174	ICAM1;OASL;TRIM25;JAK2;GBP2;B2M;CAMK2G;GBP1;TRIM22;IFNGR1;STAT1;HLA-B;HLA-C;HLA-A;HLA-F;MID1;PML;HLA-E;OAS1;OAS2;IRF1;OAS3;IRF7;TRIM38;TRIM31;CD44	26/68	38.2353	23	3	3.92232
GO:0006084	acetyl-CoA metabolic process	2.53733e-05	0.00263787	ACLY;MVK;HMGCS1;PPCS;PMVK;MVD;HMGCS2;MLYCD;ACSS1;ACACA	10/15	66.6667	1	9	-2.52982
GO:0022900	electron transport chain	2.53733e-05	0.00263787	POR;NDOR1;ETFA;ETFB;SDHA;DHRS2;SDHB;CYB561;PPARGC1A;PDIA5	10/15	66.6667	3	7	-1.26491
GO:0030155	regulation of cell adhesion	2.4591e-05	0.00263787	CXCL8;PLXND1;ROCK2;ADAM22;CXCR4;EFNA5;CELSR2;ZDHHC2;FUT1;RND1;ADGRG1;ERBB3;PODXL;MDK;ARHGDIA;C1QBP;CCL5;ITGAV;STX3;EPHB2;PRSS2;EPHB3;TGM2;PLXNA3;LYN;ZFHX3;TPM1;TFE3;PRKCA;VEGFA;FRMD5;FES;RASA1;MYADM;PLXNB2;ADAM8;PRKD2;ITGB1BP1;TGFBI;P4HB;CBLL1;SIPA1	42/133	31.5789	27	15	1.85164
GO:0042273	ribosomal large subunit biogenesis	2.43289e-05	0.00263787	RPL3;NIP7;RPLP0;RPL11;GTF3A;RPL35A;RPL23A;NOC2L;RPL10A;RPL6;NLE1;RPL7;RPL7A;TRAF7;MRPL20;RSL1D1;EBNA1BP2;MRPL1;MRTO4;RPL24;RPL26;ZNF622;RSL24D1	23/57	40.3509	2	21	-3.96177
GO:0006464	cellular protein modification process	2.66265e-05	0.00271689	CCNF;KEAP1;UBE2L6;DCAF6;HERC5;NUB1;PSMD7;TBK1;OGFOD1;PDK4;FBXO9;PDK1;ACVR1;PRKCG;ATG3;FBXO2;ALG5;ALG3;PRKCA;ALG1;CSNK1E;SIK3;PSME2;PRKD2;TRIB2;MTMR2;MTMR3;EPAS1;RPN1;PDGFB;WNK4;DCUN1D1;ZC3HAV1;MTMR4;NLK;HIF1A;PRKCZ;MTMR6;UGCG;NUAK2;APOE;ST3GAL1;ST3GAL2;LYN;SRPK2;ICMT;TIPARP;PLK2;INSR;FUCA2;PMM2;EIF2AK2;BRAF;PARP14;FAM220A;PARP10;CDK10;FBXL5;PIGS;PTPRR;PIGT;SERPINA1;PCSK9;PTPRM;PRSS23;TRIOBP;PTPRF…	223/1025	21.7561	132	91	2.74556
GO:0071346	cellular response to interferon-gamma	2.81706e-05	0.00282219	CX3CL1;ICAM1;OASL;CCL5;SIRPA;TRIM25;LGALS9;CD58;JAK2;GBP2;B2M;CAMK2G;GBP1;TRIM22;GBP4;CCL15;GBP5;CCL22;IFNGR1;CCL20;STAT1;HLA-B;HLA-C;HLA-A;HLA-F;MID1;PML;HLA-E;OAS1;OAS2;IRF1;OAS3;IRF7;CD47;TRIM38;TRIM31;GAPDH;SLC26A6;CD44	39/121	32.2314	31	8	3.68295
GO:1902533	positive regulation of intracellular signal transduction	3.32476e-05	0.00327133	TFRC;IRS1;IFIT5;IRS2;PARK7;IFI35;PHB2;TBK1;FGF9;DHX58;CPNE1;TRIM25;LGALS9;TRIM22;WLS;TGM2;UNC5B;RPL23;F2R;SHISA5;JMJD8;RRAGA;IL23A;DDIT3;PRKD2;ADAM8;ROR1;S100A4;TRIB3;PDGFB;BCL10;GATA3;PIK3R1;DDX60;SLC9A3R1;DHX33;MIER1;PLCG2;S100A13;HMOX1;THEM4;PMAIP1;BMF;CD14;LYN;NDFIP2;NDFIP1;TGFB1;CAV2;PLK2;NEK6;INSR;CAV1;LIF;EIF2AK2;NMI;BST2;MFHAS1;FGF19;TRIP6;STRN;FGFR4;FGFR3;FGFR2;BCL2L1;BCAR3;ITGB1;HIP1;SL…	129/546	23.6264	87	42	3.96203
GO:1903077	negative regulation of protein localization to plasma membrane	3.57148e-05	0.00345243	TMEM59;DAB2;PKDCC;TGFB1;CLTC;PPFIA1;PPP2R5A;GBP1;MRAP2;AP2M1;RHOQ;BCL2L1	12/21	57.1429	7	5	0.57735
GO:0007169	transmembrane receptor protein tyrosine kinase signaling pathway	3.71083e-05	0.00346554	CYFIP2;EPHB6;CSF1;IRS1;NCF2;IRS2;SOGA1;ACTB;ACTG1;FGF9;GRB14;NAMPT;STMN1;GRB10;PDK4;ATP6V1E1;EPHB2;AP2M1;EPHB3;ATP6V0E1;CYBA;PRLR;COL4A2;PRKD2;ROR1;ATP6V0D1;PDGFB;PIK3R1;EFNA5;EFNA4;GIGYF2;FOXO1;EFNB2;SDCBP;APH1B;ATP6V0A2;ATP6V1D;ATP6V1C1;ATP6V1F;LYN;BDNF;CAV2;TNK2;INSR;HNRNPM;FES;FGF19;FGFR4;FGFR3;MUC20;FGFR2;BCAR3;DDR1;NRP1;GSK3A;SHB;PTPRG;SIPA1L1;ITGAV;RAC1;JAK2;HRAS;NCK1;VAV3;ATP6V0B;SYK;ATP6…	100/404	24.7525	59	41	1.8
GO:0010629	negative regulation of gene expression	3.66463e-05	0.00346554	CXCL8;PHF1;SNX12;PARK7;YBX1;MECP2;TRIM6;ZC3H12A;CPNE1;FFAR4;FLOT2;LGALS9;NUDT16;HRAS;RPS13;HELLS;MAP2K2;METTL3;NUDT16L1;PARP9;TERF2;OVOL2;PTBP3;NCOR2;ERN1;SHQ1;RBL1;MTF2;MYADM;SMCR8;TMBIM6;GAPDH;ENG;DDX6;HDAC1;ROCK2;SHMT1;PDGFB;GATA2;TYMS;HIF1A;MRPL13;HDAC9;GIGYF2;FXR1;RIDA;LARP1;GPNMB;RNF139;RBBP4;PDCD10;RPS3;ZNF503;IGF2BP3;APOE;IGF2BP2;PAIP2;NDFIP2;NDFIP1;TGFB1;TIPARP;ATP2B4;EIF2AK2;SAMD4B;WWP2…	83/322	25.7764	49	34	1.64646
GO:0032091	negative regulation of protein binding	4.25905e-05	0.00391123	LRPAP1;CDKN1A;KDM1A;USP33;CTSZ;PDGFB;ARRB2;PARK7;IFIT1;ACTB;PTPRF;AURKB;IFIT2;MAP2;DVL1;B2M;CAV1;CTNNBIP1;TMC8;CSNK1E;DKK1;PEX14;DAB2;ITGB1BP1;TMBIM6;CAMK1;NES	27/74	36.4865	13	14	-0.19245
GO:0031328	positive regulation of cellular biosynthetic process	4.52186e-05	0.0040845	BCAR3;SCARB1;SLC27A1;CXCL8;IRS1;FAF1;IRS2;PARK7;CLU;RBM3;CDH3;KAT7;SREBF1;STARD4;METTL3;DDAH2;NOS1AP;PRKD2;RPL26;TLR6;NNMT;PDGFB;RPS27L;PLD1;HIF1A;THBS1;EGFR;FXR1;CCL5;PPARGC1A;LDLR;YTHDF1;OPN3;SMAD3;YTHDF3;BRPF3;INSR;MID1IP1;NR1H2;PYM1;NR1D1;LARP4;KLF4;LARP6;MTOR;RGCC;SLC6A9;GIPC1;BCL3;PLXNB2;EIF3E;FGFR4	52/180	28.8889	30	22	1.1094
GO:0009267	cellular response to starvation	4.64066e-05	0.0041242	CDKN1A;CEBPB;MTMR3;BMPR2;USP33;NPRL3;CLEC16A;PCSK9;ZFYVE1;FOXO1;NUAK2;MAP1LC3A;SESN3;IFI16;SESN1;LAMP2;ZC3H12A;PDK4;MLST8;PMAIP1;ATP6V1E1;ATP6V0E2;FNIP1;ATP6V1D;FADS1;ATP6V1C1;GCN1;MAP3K5;ATP6V1F;SH3GLB1;SREBF1;GABARAPL1;ATP6V0B;SEC13;ATP6V0E1;EIF2AK2;WIPI1;WIPI2;SREBF2;MTOR;RRAGA;DAP;VPS41;FAS;LAMTOR1;ATP6V0D1;CPEB4	47/158	29.7468	32	15	2.4797
GO:0045893	positive regulation of transcription, DNA-templated	5.12973e-05	0.00448648	ATF1;SERPINE1;GPATCH3;RBPJ;DCAF6;ELK4;TBK1;TRIM28;ZMIZ1;ZMIZ2;ZC3H12A;NAMPT;DPF1;DPF2;KAT7;SOX8;IER5;ACVR1;SERPINF2;MED4;ISL1;RUNX2;DDIT3;ZSCAN21;PADI2;ZNF711;HOXB2;PRKD2;ATF6;HOXB7;ATF3;SKAP1;ZNF398;CASZ1;EPAS1;PDGFB;SUPT4H1;GATA3;PIK3R1;BCL10;GATA2;PRDM11;HIF1A;HELZ2;DHX33;NUP85;PCBP1;HIVEP1;HOXC4;APOE;PPARGC1A;SNX5;WWTR1;JUN;AFAP1L2;JAG1;BCL11B;FZD7;LIF;PBX2;NFATC2;NR1D2;INO80;NR1D1;NR0B2;SMAR…	251/1183	21.2172	164	87	4.8602
GO:0032869	cellular response to insulin stimulus	6.00755e-05	0.00517213	BCAR3;SLC27A1;GSK3A;IRS1;INSIG1;PCSK9;IRS2;ZDHHC7;PIK3R1;SOGA1;HDAC9;FOXO1;ZFP36L1;GRB14;NAMPT;GRB10;PDK4;ATP6V0A2;ATP6V1E1;ATP6V0E2;ATP6V1D;ATP6V1C1;ATP6V1F;RAB8B;ATP6V0B;ATP6V0E1;ATP6AP1;PARP1;CAV2;PDPK1;INSR;DENND4C;CEACAM1;RAB15;TRIB3;ATP6V0D1;LPIN1;CPEB2;SLC25A33;RHOQ	40/129	31.0078	29	11	2.84605
GO:0044089	positive regulation of cellular component biogenesis	7.06944e-05	0.00599271	TFRC;SDC4;FAF1;VPS4A;PARK7;CLU;CX3CL1;LGALS3;SDCBP;SUMO1;RPS3;BMF;TPPP;SYNPO;FNIP1;SH3GLB1;SMAD3;TGFB1;SYK;PRKCA;MPP7;VEGFA;VIL1;RGCC;CDC42EP2;SDC1;ATP13A2;TRABD2B;PFN2;RAB7A;TRABD2A	31/92	33.6957	20	11	1.61645
GO:0016567	protein ubiquitination	7.40366e-05	0.00608868	CCNF;UBE2D1;KEAP1;UBE2L6;HERC5;NUB1;PSMD7;RNF114;TRIM25;TRIM22;FBXO9;HERC6;FBXW4;ATG3;VPS18;MYLIP;RNF43;USP7;FBXW5;FBXW11;UBE2E3;FBXO2;UBE2E1;UBE4B;HLA-A;RRAGA;PSME2;CBLL1;CBFB;EPAS1;NEDD4L;WDR61;FBXO45;BCL10;UBE2J2;DTX4;HIF1A;FBXO41;UBE2J1;VCPIP1;RNF213;UBC;VPS11;BRAP;UBE2H;UBE2B;SMURF1;SIAH2;ISG15;FBXO32;FBXO30;FBXO31;BSPRY;CNOT4;MKRN1;RNF181;UBA1;RNF183;FBXL5;RNF185;RNF220;NFE2L2;DET1;RNF14;AR…	123/525	23.4286	76	47	2.61484
GO:0045785	positive regulation of cell adhesion	7.31259e-05	0.00608868	PDGFB;FUT3;ADGRG1;MDK;C1QBP;CCL5;AGR2;ITGAV;RAC1;STX3;JAK2;PRSS2;TGM2;ZFHX3;SYK;TFE3;TPM1;LIF;PRKCA;NPNT;VEGFA;AFDN;FRMD5;ADAM8;PRKD2;CD47;RELL2;P4HB	28/80	35	19	9	1.88982
GO:0030855	epithelial cell differentiation	8.35863e-05	0.00677295	TAGLN;HDAC1;ZDHHC7;GATA3;DNPH1;CNN3;LGALS3;PTER;ZNF703;PGK1;E2F4;FN3K;CBR1;CPT1A;JAG1;FZD7;ANXA4;AKR1C1;SPINK5;AKR1C2;TDRD7;PROX1;OVOL2;VEGFA;BMP4;VIL1;DAB2;TST;DHRS9;TAGLN2;TPP1;ALDOC;FGFR2	33/101	32.6733	16	17	-0.174078
GO:0071345	cellular response to cytokine stimulus	8.87014e-05	0.00708325	IL1RN;IFITM2;CSF1;RORA;MT1X;IL1RAP;IFIT1;ICAM1;TBK1;ZC3H12A;GRB10;PIM1;SIRPA;LGALS9;IL6R;IL13RA1;GBP5;IL4R;NPNT;PRLR;TXLNA;IL23A;FSCN1;IL6ST;NUMBL;MAOA;SHMT1;TCF7;GATA3;PIK3R1;HIF1A;FOXO1;HSP90B1;ZFP36L1;SOCS3;IRAK2;UBC;HMOX1;MCL1;STAT5A;SMAD3;TGFB1;LIF;NR1D1;NFKB1;IL22RA1;CXCL10;BCL6;LCN2;SDC1;SLC26A6;BCL2L1;NFE2L2;ITGB1;CDKN1A;GSK3A;CXCL8;CXCL1;PTPN23;CXCL2;CX3CL1;TRIM6;TIMP1;JAK2;LDLRAP1;SYK;I…	114/482	23.6515	89	25	5.99415
GO:0051130	positive regulation of cellular component organization	9.05034e-05	0.00712391	PPP1R15A;CD151;TFRC;FAF1;GBA;NEDD4L;ASAP1;PARK7;PTPN23;CLU;CDC20;LGALS3;LMAN1;SUMO1;GPC3;RPS3;BMF;APOE;TPPP;FNIP1;PROM2;SH3GLB1;TGFB1;TMEM30A;SYK;INSR;SURF4;MPP7;VEGFA;DAB2;NEURL1;CDC42EP2;CAMK1;CBLL1;TRABD2B;TRABD2A	36/114	31.5789	23	13	1.66667
GO:0042127	regulation of cell population proliferation	0.000103324	0.00801851	IFITM1;VIPR1;TFRC;CSF1;IRS1;CD81;IRS2;IFI35;CLU;IFIT3;HMGN5;FGF9;FTH1;NAMPT;CYP1B1;IER5;IL6R;IL13RA1;RPS9;RPL23;F2R;P3H2;P3H3;CGRRF1;PRLR;SULT2B1;TIMELESS;IL6ST;PDGFB;GATA3;FUT3;ZFP36L1;PRDX3;DPP4;EFNB2;SLC9A3R1;SDCBP;ADGRG1;GRK5;PDCD10;TMEM127;ZNF703;S100A13;SMYD2;IGFBP7;IGFBP6;ZBTB7C;LYN;SRPK2;STAT5A;TFAP2A;WWTR1;JUN;JAG1;TGFB1;INSR;LIF;OSGIN1;EIF2AK2;NMI;SMAD6;FOSL1;BMP4;SQLE;CXCL10;CCDC88A;CX…	169/764	22.1204	99	70	2.23077
GO:1905476	negative regulation of protein localization to membrane	0.000107648	0.00823809	TGFB1;GDI1;CLTC;PPP2R5A;TMEM59;DAB2;PPFIA1;ITGB1BP1;GBP1;MRAP2;AP2M1;RHOQ;BCL2L1	13/26	50	8	5	0.83205
GO:0043112	receptor metabolic process	0.000109656	0.00827678	ITGB1;SH3GLB1;ARFGEF2;UVRAG;CXCL8;TGFB1;TFRC;SYK;CD81;SMURF1;CAV1;MX2;CLTC;MX1;ADM;ARRB2;DNM3;GRK3;CD9;LDLRAP1;AP2M1;PLEKHJ1	22/58	37.931	15	7	1.70561
GO:0061024	membrane organization	0.000123365	0.00918567	GLTP;SCARB2;RTP4;HIP1;TFRC;CLTC;STON2;ARRB2;FNBP1L;AREG;ACTB;ACTG1;SERP1;TMEM43;OPA1;CHMP1B;LDLRAP1;AP2M1;SH3GLB1;SUN2;FNBP1;TMEM170A;EPN1;NUP93;GAK;DNM3;CPTP;MYADM;VAMP4;CFTR;VAMP3;CHMP5;COX18;VPS4A;ATP10B;MOSPD3;EGFR;SLC9A3R1;SYNGR2;FCHO1;UBC;SNX9;RPS27A;EPS15;LDLR;REPS1;TOR1A;SYT1;MX2;OSBPL2;MX1;HUWE1;M6PR;AP2B1;PLEKHA8;CCDC88A;DAB2;VAPA;LPCAT3;REEP3;CHMP2B;PPT1;AAK1;RAB5A	64/242	26.4463	39	25	1.75
GO:0045944	positive regulation of transcription by RNA polymerase II	0.000128475	0.00943863	ATF1;SERPINE1;RBPJ;DCAF6;ELK4;TBK1;ZMIZ1;ZMIZ2;ZC3H12A;NAMPT;DPF1;DPF2;KAT7;SOX8;IER5;ACVR1;SERPINF2;MED4;ISL1;RUNX2;DDIT3;SUB1;ZSCAN21;HOXB2;PRKD2;ATF6;HOXB7;ATF3;SKAP1;CASZ1;EPAS1;MEPCE;PDGFB;SUPT4H1;GATA3;PIK3R1;GATA2;HIF1A;HELZ2;PCBP1;HIVEP1;HOXC4;PPARGC1A;WWTR1;JUN;JAG1;BCL11B;LIF;PBX2;NR1D2;INO80;NR1D1;SMARCA4;FOSL2;FOSL1;AGO1;CREBRF;CSRNP1;CSRNP2;ELL;CITED4;TCF20;CX3CL1;SHH;MLX;HRAS;NCOA1;…	196/908	21.5859	134	62	5.14286
GO:1900024	regulation of substrate adhesion-dependent cell spreading	0.000130278	0.00944515	NRP1;RCC2;SPRY4;TESK1;TACSTD2;ILK;WASHC2C;EFNA5;TRIOBP;CDC42;MDK;C1QBP;MYADM;ITGB1BP1;RAC1;CALR;P4HB;GBP1;LIMS2;S100A10	20/51	39.2157	9	11	-0.447214
GO:0006417	regulation of translation	0.000135715	0.00971157	HSPB1;YBX2;YBX1;RBM3;OGFOD1;EIF2A;TSFM;NCBP2;METTL3;MIF4GD;RPL26;EIF1B;GAPDH;ZNF598;DDX6;SHMT2;SHMT1;RPS27L;PLD1;TYMS;MRPL13;THBS1;GIGYF2;GSPT1;FXR1;RIDA;LARP1;RNF139;RPS3;IGF2BP3;IGF2BP2;PAIP2;PAIP1;TRAP1;YTHDF1;YTHDF3;PYM1;EIF2AK2;SAMD4B;LARP4;LARP6;MTOR;DHFR;BCL3;PLXNB2;EIF3E;CALR;CNOT8;EIF4G3;EIF4G1	50/178	28.0899	18	32	-1.9799
GO:0010757	negative regulation of plasminogen activation	0.000139768	0.00987337	SERPINE2;CTSZ;SERPINE1;SERPINF2;THBS1	5/5	100	5	0	2.23607
GO:0046112	nucleobase biosynthetic process	0.000141638	0.00987879	SHMT2;SHMT1;GMPS;CTPS2;CTPS1;PAICS	6/7	85.7143	0	6	-2.44949
GO:0006898	receptor-mediated endocytosis	0.000156271	0.0106303	SCARB2;ITGB1;SCARB1;CXCL8;TFRC;CD81;CLTC;ADM;ARRB2;FNBP1L;HSP90B1;GRK3;INPP5F;FCHO1;AP1G1;CTSL;SNX9;APOE;LDLRAP1;APOL1;WASF1;EPS15;LDLR;AP2M1;PDLIM7;AMBP;SYK;CAV2;CAV1;INSR;MX2;MX1;M6PR;AP2B1;HSPG2;DNM3;GAK;DAB2;PPT1;CD9;CALR;FOLR1	42/143	29.3706	25	17	1.23443
GO:0006487	protein N-linked glycosylation	0.000155145	0.0106303	MCFD2;ALG8;ST6GAL1;B4GALT1;ALG6;DERL3;ALG5;RPN1;GFPT1;PMM2;SRD5A3;ALG3;ALG12;MOGS;ALG1;UBE2J1;LMAN1;DPM3;MGAT5;OSTC;MGAT4B;MGAT1;ST3GAL1;UGGT1	24/67	35.8209	7	17	-2.04124
GO:0071349	cellular response to interleukin-12	0.00016491	0.0110811	HSPA9;ARF1;ANXA2;GSTO1;RPLP0;TYK2;SOD2;LMNB1;SOD1;CDC42;CFL1;SIRPA;PSME2;SNRPA1;CD47;P4HB;JAK2;PAK2;PPIA	19/48	39.5833	5	14	-2.06474
GO:0031581	hemidesmosome assembly	0.000175322	0.0116388	COL17A1;CD151;LAMB3;ITGB4;LAMA3;ITGA6;LAMC1;PLEC	8/12	66.6667	6	2	1.41421
GO:0007032	endosome organization	0.000185284	0.0121537	WASHC5;ARFGEF2;VPS18;PLEKHF1;EXOC8;RAB27A;SNX33;RAB22A;ALS2CL;ALS2;HOOK1;CHMP2B;VPS11;LAMTOR1;SQSTM1;PI4K2A;PLEKHJ1	17/41	41.4634	13	4	2.18282
GO:0010605	negative regulation of macromolecule metabolic process	0.000189247	0.0122677	CXCL8;SNX12;PCSK9;PARK7;MECP2;TRIM6;ZC3H12A;CPNE1;FLOT2;LGALS9;HRAS;ANKRD13A;MAP2K2;PARP9;TERF2;OVOL2;RBL1;SUB1;MYADM;SMCR8;OPTN;ENG;LRPAP1;MTMR2;HDAC1;ROCK2;PDGFB;GATA2;HIF1A;SDCBP;PDCD10;ZNF503;APOE;LDLR;NDFIP2;NDFIP1;TGFB1;TIPARP;ATP2B4;WWP2;PARP14;KLF4;NR0B2;WDR54;NFKB1;VEGFA;PARP10;BMP4;MOV10;PC;AGO1;ID2;FGF19	53/194	27.3196	35	18	2.33513
GO:1901566	organonitrogen compound biosynthetic process	0.000203019	0.0130074	SLC27A1;SLC44A3;ALAS1;SLC44A4;SAMD8;PPM1L;SLC44A2;GSTP1;MGST1;MGST2;PCSK5;ALDH3B2;SGPL1;SPTLC2;SPTLC3;ALDH3B1;ESD;ASL;SPTSSB;APOE;KDSR;SPTSSA;ST3GAL2;ELOVL1;ARG2;PCYT1A;GSTO1;STARD10;PLA2G4C;AKR1A1;PLA2G4A;ELOVL6;SGPP1;GSTZ1;VAPA;LPCAT3;PRKD2;CHPT1;NAGS;LPIN1;PLPP2;PAM;MOCS1;CSNK1G2;B4GALT5	45/158	28.481	18	27	-1.34164
GO:0070106	interleukin-27-mediated signaling pathway	0.00021427	0.0135704	OAS1;STAT1;OAS2;MX1;STAT3;TYK2;IL6ST;JAK2;OASL	9/15	60	8	1	2.33333
GO:1904376	negative regulation of protein localization to cell periphery	0.000217331	0.0136079	TMEM59;DAB2;TGFB1;CLTC;PPFIA1;PPP2R5A;GBP1;MRAP2;AP2M1;RHOQ;BCL2L1	11/21	52.381	7	4	0.904534
GO:0034097	response to cytokine	0.00023766	0.0147136	IFITM3;CD274;NFAT5;IFITM1;IFITM2;SHMT2;SRF;CXCR4;ADAR;PTPN23;RELA;RELB;NUB1;TBK1;IRAK2;TIMP2;LGALS9;TIMP1;JAK2;LDLRAP1;IL6R;TIMP4;MCL1;PTPN18;GGT7;SMAD3;STAT1;MX2;MX1;STAT3;EIF2AK2;PRKCA;ISG15;PTPN12;PTPN13;PML;BST2;PLSCR1;IL6ST;XAF1;BCL2L1;TRIM56;FOXA2	43/150	28.6667	35	8	4.11746
GO:1903557	positive regulation of tumor necrosis factor superfamily cytokine production	0.000246889	0.0150075	HSPB1;HMGB1;BCL10;CLU;THBS1;IFIH1;DDT;PLCG2;LGALS9;CD14;EPHB2;JAK2;ARFGEF2;IL33;SYK;DDX58;IFNGR1;STAT3;CYBA;ISL1;HLA-E;IL1A;OAS1;IL23A;OAS2;OAS3;ADAM8	27/81	33.3333	22	5	3.27165
GO:0097193	intrinsic apoptotic signaling pathway	0.000247855	0.0150075	PPP1R15A;CDKN1A;CEBPB;IFI6;SELENOK;FHIT;BBC3;CASP9;AIFM1;IFI16;C1QBP;CYP1B1;PMAIP1;SFN;ZNF622;PRODH;MAP3K5;PDK1;MCL1;CIDEB;TNFRSF1B;TOPORS;PML;ERN1;CUL4A;ERN2;DDIT3;DNAJC10;JMY;TRIB3;CD24;BCL2L1	32/102	31.3725	21	11	1.76777
GO:0048523	negative regulation of cellular process	0.000267718	0.016034	CDA;IFITM1;PLXND1;GMNN;TXNDC12;ENO1;PARK7;IFI35;CLU;IFIT3;FTH1;ARHGDIA;CYP1B1;SIRPA;EPHB2;TSPYL2;F2R;P3H2;P3H3;CGRRF1;SULT2B1;CBLL1;LRPAP1;NAIF1;GATA3;PRDM11;NPAS2;SLC9A3R1;ADGRG1;PODXL;TMEM127;SMYD2;IGFBP7;IGFBP6;SRGAP2;ZBTB7C;PLXNA3;LYN;APOBEC3C;TFAP2A;SMAD3;TGFB1;APOBEC3G;OSGIN1;EIF2AK2;NMI;OSGIN2;SMAD6;HOPX;SMARCA4;BST2;BMP4;RGCC;BCL6;DLG3;PPT1;CDK10;PLXNB2;STRN;MDM4;TGFBI;CD200;BTG3;CDKN1A;B…	128/566	22.6148	83	45	3.35876
GO:0045595	regulation of cell differentiation	0.000300285	0.0176018	PHLDB1;CASZ1;CEBPB;CSF1;CBFB;SRF;GATA3;NREP;KLK6;ZFP36L1;PURB;LGALS3;SHH;MDK;TRPS1;ALOX5;FLOT2;FADS1;HES5;TFAP2A;ZFHX3;TGFB1;BDNF;SERPINF2;LIF;EIF2AK2;MBOAT2;NR1D2;EMP2;NR1D1;KLF4;ISL1;RUNX2;HOPX;SLC6A6;BCL6;FES;ID2;OCIAD1;PDCD2;CAMK1;INSM1;CD24;FGFR2	44/156	28.2051	29	15	2.11058
GO:0006085	acetyl-CoA biosynthetic process	0.000297715	0.0176018	ACLY;PDHA1;PPCS;DLAT;MLYCD;PDHB;ACSS1	7/10	70	1	6	-1.88982
GO:0006006	glucose metabolic process	0.00033545	0.01867	SLC25A1;TPI1;MDH1;PGAM1;GOT2;AKR1A1;SORD;IRS2;ENO1;OMA1;RBP4;PC;OAS1;PGK1;ALDOC;APOD;SLC37A4;SLC25A12;GAPDH;SLC25A11;PPARGC1A;PGM1	22/62	35.4839	4	18	-2.98481
GO:0007005	mitochondrion organization	0.000334939	0.01867	STOML2;ALAS1;ATP23;GBA;PARK7;OMA1;PLD6;MIEF1;SPG7;TFB1M;PHB2;TOMM20;TMEM70;IFIT2;TYMP;PRDX3;RHOT2;RHOT1;AIFM1;OPA1;TSPO;MTERF1;MPV17;WASF1;PPARGC1A;DNAJC19;TIMM8B;MIGA1;PARP1;CAV2;MTX2;VPS13C;MX2;MX1;TFB2M;BCS1L;ATAD3A;DNM3;COX7A2L;FMC1;DNAJA3;PYROXD2;SLIRP;SLC25A33;SLC25A36;BCL2L1;ATPAF1;SLC25A6	48/175	27.4286	15	33	-2.59808
GO:0045604	regulation of epidermal cell differentiation	0.00032352	0.01867	BMP4;SULT2B1;CBFB;ROCK2;CTSL;MAFG;MAFF;SFN;CTSV;AQP3;SGPP1;ZFP36L1	12/25	48	10	2	2.3094
GO:0048259	regulation of receptor-mediated endocytosis	0.000329601	0.01867	LRPAP1;ARF1;HIP1;TNK2;SERPINE1;BICD1;CLU;DKK1;RAB21;APOC1;AAK1;PPT1;RAC1;LDLRAP1;B2M;PROM2	16/39	41.0256	8	8	0
GO:0019646	aerobic electron transport chain	0.000332702	0.01867	COX8A;COX7B;NDUFB10;UQCRB;NDUFB11;NDUFB5;COX4I1;NDUFB4;NDUFB3;NDUFB1;NDUFC1;SDHC;UQCR10;SDHA;COX7C;COX5A;UQCRH;COX7A2L;NDUFS7;NDUFS5;NDUFAB1;UQCRC1;CYC1;NDUFV3	24/70	34.2857	1	23	-4.49073
GO:0032480	negative regulation of type I interferon production	0.000366045	0.0200882	UBA7;DDX58;NLRC5;TNFAIP3;UBE2L6;ISG15;GPATCH3;RELB;HERC5;IFIH1;ITCH;TBK1;RNF216;DHX58;TAX1BP1;SIRPA;TRIM25	17/43	39.5349	15	2	3.15296
GO:2000179	positive regulation of neural precursor cell proliferation	0.000368222	0.0200882	FZD3;SMARCD3;KDM1A;RASSF10;MDK;PROX1;INSM1;TOX;NES;CX3CL1;VEGFA	11/22	50	8	3	1.50756
GO:1990928	response to amino acid starvation	0.000412376	0.0221454	CDKN1A;CEBPB;NPRL3;LARP1;SESN3;SESN1;MLST8;ATP6V1E1;ATP6V0E2;ATP6V1D;ATP6V1C1;GCN1;MAP3K5;ATP6V1F;SH3GLB1;ATP6V0B;SEC13;ATP6V0E1;EIF2AK2;MTOR;RRAGA;DAP;FAS;LAMTOR1;ATP6V0D1	25/75	33.3333	15	10	1
GO:0032233	positive regulation of actin filament bundle assembly	0.000413969	0.0221454	NRP1;ROCK2;FHOD1;SERPINF2;TPM1;TESK1;CX3CL1;CDC42;VIL1;CCDC88A;PAK1;RGCC;EVL;ITGB1BP1;RAC1;CD47;SYNPO;PFN2;S100A10	19/51	37.2549	9	10	-0.229416
GO:0042775	mitochondrial ATP synthesis coupled electron transport	0.000422737	0.0223969	COX8A;COX7B;NDUFB10;UQCRB;NDUFB11;NDUFB5;COX4I1;NDUFB4;NDUFB3;NDUFB1;NDUFC1;SDHC;UQCR10;SDHA;COX7C;COX5A;UQCRH;COX7A2L;NDUFS7;NDUFS5;NDUFAB1;UQCRC1;CYC1;NDUFV3	24/71	33.8028	1	23	-4.49073
GO:0043393	regulation of protein binding	0.000432831	0.0227133	LRPAP1;CDKN1A;KDM1A;EPB41;USP33;CTSZ;RPL11;PDGFB;PARK7;IFIT1;SPPL3;ACTB;AURKB;IFIT2;ADD2;DVL1;LDLRAP1;B2M;DTX3L;CAV1;CTNNBIP1;TMC8;CSNK1E;DKK1;PEX14;BMP4;DAB2;BAMBI;TRIB3;ITGB1BP1;TMBIM6;CAMK1;NES;GAS8;RAN	35/118	29.661	16	19	-0.507093
GO:0002480	antigen processing and presentation of exogenous peptide antigen via MHC class I, TAP-independent	0.000484628	0.0251915	HLA-B;HLA-C;HLA-A;HLA-F;B2M;HLA-E	6/8	75	6	0	2.44949
GO:0019319	hexose biosynthetic process	0.000503129	0.0256689	SLC25A1;TPI1;MDH1;PGAM1;GOT2;SORD;ENO1;RBP4;PC;PGK1;ALDOC;SLC37A4;SLC25A12;PPARGC1A;GAPDH;SLC25A11;PGM1	17/44	38.6364	1	16	-3.63803
GO:0009891	positive regulation of biosynthetic process	0.000503129	0.0256689	CXCL8;TGFB1;F2R;SERPINF2;RAB27A;SUCO;CREBL2;CYBA;SLC5A3;LARP6;MTOR;BMP4;RGCC;CCL5;PLCG2;APOE;TLR6	17/44	38.6364	14	3	2.66789
GO:0000122	negative regulation of transcription by RNA polymerase II	0.000527824	0.0266226	ZNF451;KDM1A;UBE2D1;PRDM2;ENO1;PRDM1;NOC2L;RBPJ;BACH1;ETS2;ELK4;UXT;RPS14;DACH1;DPF2;WWC3;CIR1;SOX8;ZNF566;ZNF282;RPL23;DKK1;ISL1;EID1;IFI27;TBL1XR1;DDIT3;TRIB3;ZNF554;ATF3;ZNF398;ZNF550;ZNF274;CBFB;MAX;PDGFB;CREM;SUPT4H1;NEDD4L;GATA3;SDCBP;ATXN1;MIER1;UBC;SMYD2;HIVEP1;ZBTB18;TFAP2A;CBX7;JUN;DR1;CBX6;ZFHX3;SMAD3;UBE2I;CBX4;CAV1;NR1D2;NR1D1;SUPT5H;NR0B2;NFKB1;NR2F6;THAP11;SMARCA4;FAM220A;BMP4;NR4A…	149/684	21.7836	97	52	3.68654
GO:0045807	positive regulation of endocytosis	0.000531485	0.0266226	CD151;HIP1;TOR1A;SERPINE1;NEDD4L;ANO6;BICD1;CLU;CDC42;RAB21;DAB2;AXL;GPC3;PPT1;APOE;LDLRAP1;B2M;CBLL1	18/48	37.5	13	5	1.88562
GO:2001236	regulation of extrinsic apoptotic signaling pathway	0.000556441	0.0276215	ACVR1;WWOX;TNFRSF12A;GSTP1;CAV1;SIAH2;TMC8;PARK7;BCL10;NOL3;THBS1;SH3RF1;RELA;AGT;PML;DEDD2;BMP4;LGALS3;FAS;ITGAV;ITGA6;PAK2	22/64	34.375	14	8	1.2792
GO:0032270	positive regulation of cellular protein metabolic process	0.000567711	0.0279294	CYFIP2;CSF1;FAF1;RPS27L;PLD1;THBS1;FXR1;RBM3;VPS11;YTHDF1;TGFB1;YTHDF3;FBXW11;IST1;NR1H2;METTL3;PYM1;LARP4;KLF4;LARP6;AGT;MTOR;NFKBIA;BCL3;PLXNB2;EIF3E;STUB1;RPL26;AURKAIP1;FGFR4;EIF4G1	31/102	30.3922	17	14	0.538816
GO:0009117	nucleotide metabolic process	0.000598055	0.0291618	DCTD;PNP;NMNAT1;GUK1;AK1;CMPK1;CTPS2;CMPK2;AK4;PARK7;FHIT	11/23	47.8261	2	9	-2.11058
GO:0006094	gluconeogenesis	0.000641668	0.0303103	SLC25A1;TPI1;MDH1;PGAM1;GOT2;ENO1;RBP4;PC;PGK1;ALDOC;SLC37A4;SLC25A12;PPARGC1A;GAPDH;SLC25A11;PGM1	16/41	39.0244	1	15	-3.5
GO:0032481	positive regulation of type I interferon production	0.000643614	0.0303103	RELA;IFIH1;TBK1;DHX33;IFI16;DHX58;POLR2E;CD14;POLR2H;POLR2L;ZBP1;DDX58;STAT1;ISG15;NFKB1;NFKB2;OAS1;OAS2;IRF1;OAS3;IRF7;POLR3G;GAPDH;POLR3K;TRIM56	25/77	32.4675	19	6	2.6
GO:0032760	positive regulation of tumor necrosis factor production	0.000643614	0.0303103	HSPB1;HMGB1;CLU;THBS1;IFIH1;DDT;PLCG2;LGALS9;CD14;EPHB2;JAK2;ARFGEF2;IL33;SYK;DDX58;IFNGR1;STAT3;CYBA;ISL1;HLA-E;IL1A;OAS1;IL23A;OAS2;OAS3	25/77	32.4675	20	5	3
GO:0018279	protein N-linked glycosylation via asparagine	0.000633414	0.0303103	MCFD2;ALG8;ST6GAL1;DERL3;RPN1;ALG5;UBE2J1;LMAN1;DPM3;MGAT5;OSTC;MGAT1;UGGT1	13/30	43.3333	4	9	-1.38675
GO:0034599	cellular response to oxidative stress	0.000666453	0.0306983	NCF2;GSTP1;KEAP1;PARK7;HIF1A;FOXO1;EGFR;CAMKK2;PRDX3;ERMP1;ALDH3B1;PRDX1;ZC3H12A;RPS3;HMOX1;MPV17;PPARGC1A;JUN;GPX2;PARP1;GPX3;TXNRD1;TPM1;PYCR1;CYBA;PYCR2;SOD2;DHRS2;ETV5;SOD1;CCS;CAT;ATP13A2;PPIA;CPEB2;NFE2L2	36/125	28.8	16	20	-0.666667
GO:0008286	insulin receptor signaling pathway	0.000668565	0.0306983	BCAR3;GSK3A;ATP6V0B;ATP6V0E1;ATP6AP1;IRS1;CAV2;INSR;IRS2;PIK3R1;SOGA1;FOXO1;GRB14;NAMPT;GRB10;PDK4;ATP6V0A2;ATP6V1E1;ATP6V0D1;ATP6V0E2;ATP6V1D;RHOQ;ATP6V1C1;ATP6V1F	24/73	32.8767	21	3	3.67423
GO:0042325	regulation of phosphorylation	0.000666453	0.0306983	NRP1;ANKLE2;CDKN1A;TESK1;NLRC5;HSPB1;ILK;BCL10;HIF1A;THBS1;EGFR;SDCBP;NUP85;CCL5;NUP62;FNIP1;LYN;NDC1;GCKR;SEC13;CDKN2B;CDKN2C;FZD7;PGAM1;EMP2;JMJD8;PML;NUP93;BMP4;CCDC88A;NUP50;PLXNB2;RAD17;ANG;ITGA6;CD24	36/125	28.8	23	13	1.66667
GO:0010595	positive regulation of endothelial cell migration	0.000720483	0.0312588	NRP1;SCARB1;BMPR2;ROCK2;PDGFB;HSPB1;HMGB1;GATA3;GATA2;FUT1;HIF1A;THBS1;ZC3H12A;RAC1;STAT5A;TGFB1;PDPK1;PRKCA;PROX1;AGT;VEGFA;BMP4;ITGB1BP1;PRKD2;CALR;MET;RIN2	27/86	31.3953	20	7	2.50185
GO:0016241	regulation of macroautophagy	0.000707376	0.0312588	GPSM1;USP36;GBA;CLEC16A;TBK1;LARP1;SESN3;SESN1;ATP6V0A2;MLST8;ATP6V1E1;ATP6V0E2;ATP6V1D;ATP6V1C1;SNX5;SH3GLB1;ATP6V0B;ATP6V0E1;EXOC8;EXOC7;SUPT5H;ATG13;MTOR;ERN1;RRAGA;EXOC4;WAC;TBC1D25;SMCR8;ATP13A2;LAMTOR1;ATP6V0D1;GAPDH	33/112	29.4643	23	10	2.26301
GO:0010749	regulation of nitric oxide mediated signal transduction	0.000720274	0.0312588	NOS1AP;ATP2B4;THBS1;EGFR;VEGFA	5/6	83.3333	5	0	2.23607
GO:0031623	receptor internalization	0.000708352	0.0312588	ITGB1;CXCL8;TFRC;SYK;CD81;CAV1;MX2;CLTC;MX1;ADM;ARRB2;DNM3;CEACAM1;GRK3;CD9;LDLRAP1;RAB5A;AP2M1	18/49	36.7347	12	6	1.41421
GO:0032020	ISG15-protein conjugation	0.000720274	0.0312588	HERC5;UBA7;UBE2E1;ISG15;UBE2L6	5/6	83.3333	4	1	1.34164
GO:0032069	regulation of nuclease activity	0.000720274	0.0312588	OAS1;OAS2;OAS3;HMGB2;OASL	5/6	83.3333	4	1	1.34164
GO:0042159	lipoprotein catabolic process	0.000698483	0.0312588	LYPLA2;ABHD10;LYPLA1;ABHD17B;PPT1;APOE;CTSD	7/11	63.6364	3	4	-0.377964
GO:0071616	acyl-CoA biosynthetic process	0.000751285	0.0323405	SLC25A1;ACLY;PPCS;SCD;FASN;PPT1;MLYCD;ACSS1;ACACA	9/17	52.9412	1	8	-2.33333
GO:0034198	cellular response to amino acid starvation	0.000832545	0.0352871	SH3GLB1;CDKN1A;ATP6V0B;SEC13;CEBPB;ATP6V0E1;NPRL3;EIF2AK2;MTOR;RRAGA;DAP;SESN3;SESN1;MLST8;FAS;LAMTOR1;ATP6V1E1;ATP6V0D1;ATP6V0E2;ATP6V1D;ATP6V1C1;GCN1;MAP3K5;ATP6V1F	24/74	32.4324	14	10	0.816497
GO:0051492	regulation of stress fiber assembly	0.000832545	0.0352871	NRP1;ROCK2;FHOD1;SERPINF2;TPM1;TESK1;TACSTD2;PIK3R1;ACTG1;CDC42;CCDC88A;PAK1;RGCC;STMN1;PPFIA1;EVL;ITGB1BP1;RAC1;CD47;MET;PAK2;WASF2;PFN2;S100A10	24/74	32.4324	10	14	-0.816497
GO:0060429	epithelium development	0.000847937	0.0353949	KANK2;TAGLN;DNPH1;CNN3;LGALS3;SLC9A3R1;SHH;PTER;DVL1;PGK1;SOX8;JAK2;HES5;FN3K;CBR1;CPT1A;TGFB1;STAT1;ANXA4;AKR1C1;SPINK5;IFT122;AKR1C2;PROX1;VEGFA;VIL1;TST;DHRS9;TIMELESS;TAGLN2;TPP1;ALDOC;ZNF358;VCL;FGFR2	35/122	28.6885	16	19	-0.507093
GO:0061013	regulation of mRNA catabolic process	0.000847937	0.0353949	ANP32A;PARN;HSPB1;ZC3HAV1;ZFP36L1;FXR1;PSMB6;EXOSC6;PSMD7;PSMB5;PSMB2;ZC3H12A;UBC;PSMB1;IGF2BP3;IGF2BP2;RPS27A;ZC3H14;YTHDF1;YTHDF3;DIS3;SAMD4B;PRKCA;GTPBP1;PSMB8;PSMB9;MOV10;CARHSP1;PSMA1;SERBP1;PKP1;PSME2;CNOT8;DCP1A;EIF4G1	35/122	28.6885	20	15	0.845154
GO:0010811	positive regulation of cell-substrate adhesion	0.000865484	0.0358558	NRP1;CSF1;TESK1;PDGFB;ILK;EMP2;NPNT;FUT1;CX3CL1;TRIOBP;CDC42;MDK;C1QBP;MYADM;AGR2;RAC1;RELL2;CALR;P4HB;JAK2;SKAP1;LIMS2;S100A10	23/70	32.8571	12	11	0.208514
GO:0032880	regulation of protein localization	0.00089429	0.0367727	KDM1A;PARP1;MMD;VPS4A;TESK1;ZDHHC7;CSNK1E;STX10;TMEM231;AFDN;RSL1D1;TRIM6;DLG1;SUMO1;MAP2;DVL1;AAK1;TRIM25;CAMK1;TRIM38;CTSD;TRIM22	22/66	33.3333	14	8	1.2792
GO:0035722	interleukin-12-mediated signaling pathway	0.000912918	0.0372606	HSPA9;ARF1;ANXA2;GSTO1;RPLP0;TYK2;SOD2;LMNB1;SOD1;CDC42;CFL1;PSME2;SNRPA1;P4HB;JAK2;PAK2;PPIA	17/46	36.9565	5	12	-1.69775
GO:0018196	peptidyl-asparagine modification	0.000922872	0.0373899	MCFD2;ALG8;ST6GAL1;DERL3;RPN1;ALG5;UBE2J1;LMAN1;DPM3;MGAT5;OSTC;MGAT1;UGGT1	13/31	41.9355	4	9	-1.38675
GO:0046467	membrane lipid biosynthetic process	0.000933127	0.0375294	ELOVL1;SAMD8;PPM1L;ELOVL6;SGPP1;ALDH3B2;SGPL1;SCCPDH;SPTLC2;VAPA;SPTLC3;B3GNT5;ALDH3B1;PRKD2;SPTSSB;KDSR;SPTSSA;PLPP2;CSNK1G2;ST3GAL2	20/58	34.4828	13	7	1.34164
GO:0062197	cellular response to chemical stress	0.00104605	0.0417661	NCF2;GSTP1;KEAP1;PARK7;FOXO1;PRDX3;ERMP1;ALDH3B1;PRDX1;ZC3H12A;PPARGC1A;GPX2;PARP1;GPX3;CAV1;TXNRD1;PYCR1;CYBA;PYCR2;SOD2;DHRS2;ETV5;SOD1;CCS;CAT;FAS;ATP13A2;PPIA;CPEB2;NFE2L2	30/101	29.703	14	16	-0.365148
GO:1903214	regulation of protein targeting to mitochondrion	0.00112169	0.0444641	SH3GLB1;USP36;SREBF1;GSK3A;LEPROT;HPS4;HUWE1;UBE2J2;ATG13;PARL;SREBF2;LMAN1;ABLIM3;VPS11;RHOU	15/39	38.4615	9	6	0.774597
GO:0035456	response to interferon-beta	0.00114861	0.0452062	IFITM3;BST2;IFITM1;TRIM6;PLSCR1;IFITM2;IFI16;OAS1;STAT1;IRF1;UBE2G2;XAF1	12/28	42.8571	11	1	2.88675
GO:0006631	fatty acid metabolic process	0.001164	0.0454866	PON3;FAAH;ABCD3;HPGD;MSMO1;CROT;ADIPOR2;ACACA;SGPL1;CPT2;LIPH;ALOX5;THEM4;MLYCD;ACADM;ACAA1;PPARGC1A;CPT1A;ACOT7;MECR;GPX4;ACSL1;PNPLA8;ACOT11;ACAD9;ACSL5;ACSL3;ACLY;FASN;NAAA;NDUFAB1;CYP1A1;LPIN1;SLC27A2;CRAT	35/124	28.2258	11	24	-2.1974
GO:0022407	regulation of cell-cell adhesion	0.00117665	0.0456574	PTPRR;JAG1;TGFB1;EFNA5;CELSR2;ZDHHC2;FUT3;PTPRG;DPP4;AFDN;CEACAM1;PODXL;FLOT2;ADAM8;CD47;EPHB3	16/43	37.2093	9	7	0.5
GO:0043161	proteasome-mediated ubiquitin-dependent protein catabolic process	0.00118781	0.0457679	GSK3A;FAF1;ZFAND2A;CCNF;UBE2D1;AUP1;ARRB2;CDC20;PSMD7;TRIM2;TRIM25;MAN1A1;FBXO9;FBXW4;FBXW5;FBXW11;FBXO2;UBE2E1;YOD1;UBE4B;KCTD5;RAD23B;TOPORS;IFI27;PSMA1;TBL1XR1;DDIT3;PSME2;PLAA;ANAPC15;DMAC2;DERL3;SEL1L;NEDD4L;FBXO45;UBE2J2;AURKB;USP19;UBE2J1;HSP90B1;PSMB6;FOXRED2;ZNRF1;PSMB5;RNF216;PSMB2;PSMB1;UBC;ZSWIM8;DNAJB9;FEM1C;RPS27A;UBE2B;SGTB;RHBDD2;SMURF1;SIAH2;HUWE1;TMUB1;FBXL18;UBE2G1;WWP2;UBE2G2;…	76/321	23.676	42	34	0.917663
GO:0051101	regulation of DNA binding	0.00120696	0.0458645	JUN;TGFB1;KDM1A;CEBPG;HMGB2;PLAUR;HMGB1;NME1;NFKBIA;SKI;TFAP4;IFI16;SUMO1;BCL3;CPNE1;HABP4;JAK2	17/47	36.1702	10	7	0.727607
GO:0031323	regulation of cellular metabolic process	0.00120696	0.0458645	ARF1;MBOAT7;GBA;DKK1;ACACA;PARL;NCOR2;ACLY;NPC2;STK17A;FASN;PDK4;CYP1B1;STUB1;MPV17;LAMTOR1;ABCG1	17/47	36.1702	7	10	-0.727607
GO:0010557	positive regulation of macromolecule biosynthetic process	0.00124777	0.0467702	BCAR3;IRS1;FAF1;PDGFB;NLRC5;RPS27L;IRS2;PLD1;THBS1;EGFR;FXR1;RBM3;IFNL1;NAMPT;KAT7;JAK2;IL33;YTHDF1;YTHDF3;BRPF3;INSR;METTL3;PYM1;LARP4;KLF4;LARP6;NFKB1;MTOR;RGCC;SLC6A9;BCL3;PLXNB2;PRKD2;EIF3E;RPL26;FGFR4	36/129	27.907	24	12	2
GO:0048548	regulation of pinocytosis	0.00124441	0.0467702	CDC42;AXL;CAV1;NR1H2;PPT1;PROM2	6/9	66.6667	2	4	-0.816497
GO:0035455	response to interferon-alpha	0.00127736	0.0472365	IFITM3;BST2;IFITM1;IFITM2;AXL;MX2;EIF2AK2;ADAR;GATA3	9/18	50	9	0	3
GO:1902175	regulation of oxidative stress-induced intrinsic apoptotic signaling pathway	0.00127736	0.0472365	SFPQ;VNN1;HSPB1;P4HB;NOL3;SOD2;PPIA;SOD1;NFE2L2	9/18	50	4	5	-0.333333
GO:0051241	negative regulation of multicellular organismal process	0.00131061	0.0481432	FOXA1;PTPRR;GSK3A;BMPR2;ADM;PTPN23;RBPJ;PTPRG;SHH;RGS2;MDK;FFAR4;WWC3;SPX;TIMP1;SFMBT1;IFNGR1;ARRDC3;TFE3;ACOT11;F2R;ACOT13;DKK1;OVOL2;TNNT1;DDIT3;EVL;PFN2;LRPAP1;ROCK2;SRF;TACSTD2;GATA3;HMGCR;HDAC9;EGFR;GPNMB;MARVELD3;IP6K1;TGFB1;GDF15;NR1H2;NRDC;ATP2B4;TRPV3;NR1D1;SMAD6;MAD2L2;BMP4;RGCC;CALR;LGR4;FOXA2;ASB1	54/214	25.2336	36	18	2.44949
GO:1901215	negative regulation of neuron death	0.00134031	0.0489078	CSF1;GBA;PARK7;NENF;FOXQ1;ERBB3;GPNMB;MDK;APOE;PPARGC1A;PRKCG;UNC5B;BDNF;F2R;HLA-F;TNFRSF1B;SOD2;ISL1;SOD1;TOX3;RASA1;CLCF1;PPT1;ADAM8;ATP13A2;RETREG1;CD200;CPEB4;EIF4G1	29/98	29.5918	17	12	0.928477
